# Supplementary material for: Competing endogenous RNA network profiling reveals novel host dependency factors required for MERS-CoV propagation
Source: Emerg Microbes Infect. 2020 Mar 30;9(1):733–46. doi: 10.1080/22221751.2020.1738277 (PMC7170352; doi:10.1080/22221751.2020.1738277)
Supplement: Supplemental Material [file TEMI_A_1738277_SM5341.zip]

Archive with 10 entries (10 files):
- Supplementary Figure 1.tif
- Supplementary Figure 2.tiff
- Supplementary Figure 3.tiff
- Supplementary Figure 4.tiff
- Supplementary Figure 5.tiff
- Supplementary Figure 6.tiff
- SUPPLEMENTARY_MATERIALS_2020_02_25.docx
- Table S1.docx
- Table S2.xlsx
- Table S3.xlsx
