# Supplementary material for: Competing endogenous RNA network profiling reveals novel host dependency factors required for MERS-CoV propagation
Source: Emerg Microbes Infect. 2020 Mar 30;9(1):733–46. doi: 10.1080/22221751.2020.1738277 (PMC7170352; doi:10.1080/22221751.2020.1738277)
Supplement: Supplemental Material [file TEMI_A_1738277_SM5341.zip › Table S2.xlsx]

## Sheet: Table S2
Host gene ID	Host gene name	Number of different putative circRNAs
ENSG00000145819	ARHGAP26	95
ENSG00000169398	PTK2	94
ENSG00000118007	STAG1	86
ENSG00000152894	PTPRK	82
ENSG00000075420	FNDC3B	73
ENSG00000141736	ERBB2	72
ENSG00000151276	MAGI1	64
ENSG00000078747	ITCH	62
ENSG00000204764	RANBP17	60
ENSG00000167632	TRAPPC9	59
ENSG00000132849	PATJ	58
ENSG00000141556	TBCD	55
ENSG00000109452	INPP4B	55
ENSG00000115760	BIRC6	53
ENSG00000249859	PVT1	53
ENSG00000145996	CDKAL1	52
ENSG00000103222	ABCC1	50
ENSG00000254166	CASC19	49
ENSG00000156026	MCU	49
ENSG00000147459	DOCK5	49
ENSG00000173473	SMARCC1	49
ENSG00000135749	PCNX2	48
ENSG00000170927	PKHD1	48
ENSG00000148498	PARD3	47
ENSG00000157985	AGAP1	47
ENSG00000048052	HDAC9	45
ENSG00000008294	SPAG9	45
ENSG00000115464	USP34	45
ENSG00000106070	GRB10	44
ENSG00000131503	ANKHD1	44
ENSG00000101040	ZMYND8	44
ENSG00000254996	ANKHD1-EIF4EBP3	43
ENSG00000188352	FOCAD	43
ENSG00000198589	LRBA	43
ENSG00000278540	ACACA	43
ENSG00000167522	ANKRD11	42
ENSG00000185104	FAF1	42
ENSG00000144366	GULP1	42
ENSG00000151693	ASAP2	42
ENSG00000148634	HERC4	42
ENSG00000170776	AKAP13	41
ENSG00000089123	TASP1	41
ENSG00000163539	CLASP2	41
ENSG00000185420	SMYD3	41
ENSG00000075711	DLG1	41
ENSG00000116539	ASH1L	40
ENSG00000051382	PIK3CB	40
ENSG00000074603	DPP8	40
ENSG00000055609	KMT2C	40
ENSG00000110075	PPP6R3	40
ENSG00000038382	TRIO	40
ENSG00000137073	UBAP2	39
ENSG00000168615	ADAM9	39
ENSG00000113569	NUP155	39
ENSG00000110713	NUP98	39
ENSG00000009335	UBE3C	39
ENSG00000156110	ADK	39
ENSG00000138119	MYOF	38
ENSG00000197157	SND1	38
ENSG00000113615	SEC24A	38
ENSG00000073921	PICALM	37
ENSG00000082996	RNF13	37
ENSG00000092439	TRPM7	37
ENSG00000189091	SF3B3	37
ENSG00000171988	JMJD1C	37
ENSG00000214944	ARHGEF28	37
ENSG00000114331	ACAP2	37
ENSG00000075151	EIF4G3	37
ENSG00000082898	XPO1	36
ENSG00000258653	AC005520.1	36
ENSG00000140374	ETFA	36
ENSG00000185842	DNAH14	36
ENSG00000166233	ARIH1	36
ENSG00000033170	FUT8	36
ENSG00000151779	NBAS	36
ENSG00000184445	KNTC1	36
ENSG00000145012	LPP	35
ENSG00000143207	RFWD2	35
ENSG00000078369	GNB1	35
ENSG00000150760	DOCK1	35
ENSG00000088179	PTPN4	35
ENSG00000156515	HK1	35
ENSG00000186314	PRELID2	35
ENSG00000157483	MYO1E	35
ENSG00000153317	ASAP1	35
ENSG00000120254	MTHFD1L	35
ENSG00000054654	SYNE2	35
ENSG00000140455	USP3	34
ENSG00000213047	DENND1B	34
ENSG00000024048	UBR2	34
ENSG00000011566	MAP4K3	34
ENSG00000125686	MED1	34
ENSG00000182446	NPLOC4	34
ENSG00000163872	YEATS2	34
ENSG00000108239	TBC1D12	34
ENSG00000091127	PUS7	34
ENSG00000186001	LRCH3	33
ENSG00000124198	ARFGEF2	33
ENSG00000198363	ASPH	33
ENSG00000120071	KANSL1	33
ENSG00000162105	SHANK2	33
ENSG00000107077	KDM4C	33
ENSG00000259316	AC087632.1	33
ENSG00000105983	LMBR1	33
ENSG00000169180	XPO6	33
ENSG00000025293	PHF20	33
ENSG00000177565	TBL1XR1	33
ENSG00000275778	AC018630.6	32
ENSG00000135317	SNX14	32
ENSG00000123473	STIL	32
ENSG00000115970	THADA	32
ENSG00000161813	LARP4	32
ENSG00000141627	DYM	32
ENSG00000100150	DEPDC5	32
ENSG00000082269	FAM135A	32
ENSG00000197548	ATG7	32
ENSG00000111215	PRR4	32
ENSG00000197555	SIPA1L1	32
ENSG00000054793	ATP9A	32
ENSG00000151338	MIPOL1	32
ENSG00000106771	TMEM245	32
ENSG00000103534	TMC5	32
ENSG00000212127	TAS2R14	32
ENSG00000196498	NCOR2	32
ENSG00000258077	AC078923.1	32
ENSG00000223523	AC092598.1	32
ENSG00000274810	NPHP3-ACAD11	32
ENSG00000113645	WWC1	32
ENSG00000075391	RASAL2	31
ENSG00000107929	LARP4B	31
ENSG00000276234	TADA2A	31
ENSG00000052126	PLEKHA5	31
ENSG00000131374	TBC1D5	31
ENSG00000124571	XPO5	31
ENSG00000167258	CDK12	31
ENSG00000107249	GLIS3	31
ENSG00000128908	INO80	31
ENSG00000231887	PRH1	31
ENSG00000018408	WWTR1	30
ENSG00000145555	MYO10	30
ENSG00000124207	CSE1L	30
ENSG00000257046	AC011604.2	30
ENSG00000154229	PRKCA	30
ENSG00000173064	HECTD4	30
ENSG00000198648	STK39	30
ENSG00000007341	ST7L	30
ENSG00000134644	PUM1	30
