# Supplementary material for: Competing endogenous RNA network profiling reveals novel host dependency factors required for MERS-CoV propagation
Source: Emerg Microbes Infect. 2020 Mar 30;9(1):733–46. doi: 10.1080/22221751.2020.1738277 (PMC7170352; doi:10.1080/22221751.2020.1738277)
Supplement: Supplemental Material [file TEMI_A_1738277_SM5341.zip › Table S3.xlsx]

## Sheet: Table S3
				circRNA-miRNA interaction pairs														miRNA-mRNA interaction pairs								circRNA-mRNA interaction pairs
circRNA	miRNA	circRNA hostGene_ID	circRNA hostGene_Name	log2FoldChange_circRNA	adjust P value_circRNA	chromosome_circRNA	Start	End	log2FoldChange_miRNA	adjust P value_miRNA	circRNA_miRNA_miRanda_score	circRNA_miRNA_correlation	circRNA_miRNA_correlation Pvalue		miRNA	mRNA	log2FoldChange_mRNA	adjust P value_mRNA	GO (biological process) attributed to mRNA	GO number	If top 10 overrepresented GO terms	miRNA_mRNA_miRanda_score	miRNA_mRNA_correlation	miRNA_mRNA_correlation Pvalue		circRNA	mRNA	circRNA_mRNA_correlation	circRNA_mRNA_correlation Pvalue
hsa_circ_0001524	hsa-miR-627-5p	ENSG00000217128	FNIP1	2.95125	1.69577e-06	chr5	131677702	131709272	-4.59367	0.0362874	145	-0.856596	0.00318672		hsa-miR-627-5p	MYEF2	1.57549	1.13291e-18	transcription, DNA-dependent	GO:0006351	Yes	571	-0.774951	0.0141729		hsa_circ_0001524	MYEF2	0.909659	0.000667355
hsa_circ_0001680	hsa-miR-2392	ENSG00000048052	HDAC9	2.51832	1.14229e-11	chr7	18585280	18594029	-1.30846	2.71497e-09	157	-0.854168	0.00337122		hsa-miR-627-5p	SMAD2	1.03498	9.99407e-31	transcription, DNA-dependent	GO:0006351	Yes	892	-0.830182	0.00560421		hsa_circ_0001524	SMAD2	0.886355	0.00145536
hsa_circ_0001680	hsa-miR-4448	ENSG00000048052	HDAC9	2.51832	1.14229e-11	chr7	18585280	18594029	-2.04114	0.0182888	164	-0.892886	0.00119093		hsa-miR-627-5p	ARIH1	1.12377	5.72678e-38	protein ubiquitination	GO:0016567		722	-0.864272	0.00264935		hsa_circ_0001524	ARIH1	0.883693	0.001574
hsa_circ_0002248	hsa-miR-619-5p	ENSG00000069966	GNB5	-4.89735	0.0366301	chr15	52141139	52154076	1.9305	4.35293e-28	148	-0.810901	0.00800366		hsa-miR-627-5p	MTDH	1.03073	5.36731e-37	negative regulation of transcription from RNA polymerase II promoter	GO:0000122		570	-0.892599	0.00120176		hsa_circ_0001524	MTDH	0.872666	0.00213708
hsa_circ_0002248	hsa-miR-762	ENSG00000069966	GNB5	-4.89735	0.0366301	chr15	52141139	52154076	2.28103	2.40886e-08	569	-0.722279	0.0279706		hsa-miR-627-5p	FAM204A	1.01134	5.52387e-06				573	-0.841806	0.00442538		hsa_circ_0001524	FAM204A	0.794331	0.0105545
hsa_circ_0002248	hsa-miR-6836-5p	ENSG00000069966	GNB5	-4.89735	0.0366301	chr15	52141139	52154076	4.32584	0.0113294	286	-0.741458	0.0222268		hsa-miR-2392	ZFP41	1.36587	1.90855e-20	transcription, DNA-dependent	GO:0006351	Yes	859	-0.919578	0.000448641		hsa_circ_0001680	ZFP41	0.977012	5.92983e-06
hsa_circ_0002248	hsa-miR-329-5p	ENSG00000069966	GNB5	-4.89735	0.0366301	chr15	52141139	52154076	3.85535	0.000131478	449	-0.754008	0.018926		hsa-miR-2392	RABL2A	2.67643	1.16678e-48	small GTPase mediated signal transduction	GO:0007264		588	-0.891103	0.00125948		hsa_circ_0001680	RABL2A	0.974658	8.32166e-06
hsa_circ_0002248	hsa-miR-539-5p	ENSG00000069966	GNB5	-4.89735	0.0366301	chr15	52141139	52154076	1.58728	8.78018e-09	146	-0.814107	0.00756391		hsa-miR-4448	REV3L	2.59704	2.28284e-152	nucleotide-excision repair, DNA gap filling	GO:0006297		584	-0.83327	0.0052723		hsa_circ_0001680	REV3L	0.974583	8.40854e-06
hsa_circ_0006275	hsa-miR-2392	ENSG00000125107	CNOT1	3.43209	0.00363754	chr16	58576462	58583182	-1.30846	2.71497e-09	281	-0.820093	0.00678732		hsa-miR-2392	MAP3K9	2.31254	5.4455e-234	transcription, DNA-dependent	GO:0006351	Yes	577	-0.904324	0.000811426		hsa_circ_0001680	MAP3K9	0.974478	8.52973e-06
hsa_circ_0006275	hsa-miR-6847-3p	ENSG00000125107	CNOT1	3.43209	0.00363754	chr16	58576462	58583182	-2.34148	0.0123475	155	-0.706963	0.0331973		hsa-miR-2392	SMG7	1.37117	2.03666e-129	gene expression	GO:0010467	Yes	570	-0.88281	0.00161478		hsa_circ_0001680	SMG7	0.974293	8.74568e-06
hsa_circ_0029617	hsa-miR-2277-5p	ENSG00000121390	PSPC1	3.86442	2.29799e-06	chr13	19782385	19782791	-1.29183	0.00677868	173	-0.755361	0.018591		hsa-miR-2392	DGKD	1.13859	1.29129e-44	signal transduction	GO:0007165	Yes	620	-0.901753	0.000888025		hsa_circ_0001680	DGKD	0.973301	9.97603e-06
hsa_circ_0032503	hsa-miR-6807-5p	ENSG00000080815	PSEN1	5.65835	0.0017027	chr14	73147794	73192864	-1.40409	0.0202362	432	-0.784962	0.0122145		hsa-miR-4448	DGKD	1.13859	1.29129e-44	signal transduction	GO:0007165	Yes	578	-0.847441	0.00392044		hsa_circ_0001680	ZBTB11	0.973248	1.00447e-05
hsa_circ_0032503	hsa-miR-16-1-3p	ENSG00000080815	PSEN1	5.65835	0.0017027	chr14	73147794	73192864	-1.36298	0.0471313	146	-0.785944	0.0120328		hsa-miR-2392	ZBTB11	2.05972	1.08944e-89	transcription, DNA-dependent	GO:0006351	Yes	749	-0.88803	0.00138401		hsa_circ_0001680	MEF2C	0.972099	1.1625e-05
hsa_circ_0032503	hsa-miR-500b-3p	ENSG00000080815	PSEN1	5.65835	0.0017027	chr14	73147794	73192864	-1.17611	0.174789	294	-0.730784	0.0253163		hsa-miR-2392	MEF2C	2.82945	2.1977e-40	transcription, DNA-dependent	GO:0006351	Yes	601	-0.883693	0.001574		hsa_circ_0001680	PLAGL2	0.971938	1.18589e-05
hsa_circ_0032503	hsa-miR-4448	ENSG00000080815	PSEN1	5.65835	0.0017027	chr14	73147794	73192864	-2.04114	0.0182888	144	-0.838831	0.00470904		hsa-miR-2392	PLAGL2	1.26456	4.20682e-74	lipid metabolic process	GO:0006629		724	-0.914318	0.00055706		hsa_circ_0001680	RASAL2	0.971797	1.20676e-05
hsa_circ_0032503	hsa-miR-26a-1-3p	ENSG00000080815	PSEN1	5.65835	0.0017027	chr14	73147794	73192864	-2.50542	6.93475e-06	150	-0.764429	0.0164465		hsa-miR-2392	RASAL2	2.99259	4.98288e-255	signal transduction	GO:0007165	Yes	588	-0.90098	0.000912003		hsa_circ_0001680	CRTC2	0.971263	1.28783e-05
hsa_circ_0032503	hsa-miR-4521	ENSG00000080815	PSEN1	5.65835	0.0017027	chr14	73147794	73192864	-2.60016	2.95938e-58	143	-0.855232	0.00328946		hsa-miR-2392	CRTC2	1.21699	4.80792e-37	transcription, DNA-dependent	GO:0006351	Yes	586	-0.893526	0.00116696		hsa_circ_0001680	USP54	0.970805	1.36065e-05
hsa_circ_0032503	hsa-miR-425-5p	ENSG00000080815	PSEN1	5.65835	0.0017027	chr14	73147794	73192864	-1.17901	1.14496e-39	297	-0.844614	0.00416852		hsa-miR-2392	USP54	1.83286	2.46323e-74	ubiquitin-dependent protein catabolic process	GO:0006511		585	-0.886223	0.0014611		hsa_circ_0001680	ZBTB4	0.969574	1.57024e-05
hsa_circ_0032503	hsa-miR-1257	ENSG00000080815	PSEN1	5.65835	0.0017027	chr14	73147794	73192864	-1.30479	2.90356e-16	290	-0.828968	0.00573844		hsa-miR-2392	ZBTB4	1.32758	1.29774e-65	transcription, DNA-dependent	GO:0006351	Yes	579	-0.902587	0.000862654		hsa_circ_0001680	GPATCH8	0.968603	1.75113e-05
hsa_circ_0067985	hsa-miR-1275	ENSG00000075420	FNDC3B	1.69934	6.10392e-06	chr3	172226870	172251541	-2.65181	2.33357e-08	435	-0.790904	0.0111428		hsa-miR-2392	GPATCH8	1.83101	3.15024e-130				751	-0.906677	0.000745456		hsa_circ_0001680	TANC2	0.96824	1.82241e-05
hsa_circ_0067985	hsa-miR-4455	ENSG00000075420	FNDC3B	1.69934	6.10392e-06	chr3	172226870	172251541	-1.62012	1.08258e-34	140	-0.848706	0.00381276		hsa-miR-4448	TANC2	2.37221	7.909e-89	in utero embryonic development	GO:0001701		578	-0.826656	0.00600021		hsa_circ_0001680	GGA3	0.967172	2.04394e-05
															hsa-miR-4448	GGA3	1.27431	1.93288e-49	vesicle-mediated transport	GO:0016192		583	-0.811501	0.00792007		hsa_circ_0001680	USP15	0.96709	2.0617e-05
															hsa-miR-2392	USP15	1.92886	4.33238e-85	transforming growth factor beta receptor signaling pathway	GO:0007179		596	-0.893771	0.00115787		hsa_circ_0001680	POGZ	0.965845	2.34488e-05
															hsa-miR-4448	POGZ	1.35722	6.51772e-59	kinetochore assembly	GO:0051382		591	-0.818108	0.00703851		hsa_circ_0001680	RAB30	0.965219	2.49719e-05
															hsa-miR-2392	RAB30	4.48659	2.80476e-99	protein transport	GO:0015031		621	-0.859687	0.00296211		hsa_circ_0001680	RAB6B	0.963777	2.87457e-05
															hsa-miR-2392	RAB6B	1.8794	4.0697e-07	protein transport	GO:0015031		588	-0.867653	0.00243382		hsa_circ_0001680	CREB3L2	0.963647	2.91048e-05
															hsa-miR-2392	CREB3L2	1.34825	2.08443e-72	transcription, DNA-dependent	GO:0006351	Yes	587	-0.853925	0.00339005		hsa_circ_0001680	SETD2	0.963237	3.02593e-05
															hsa-miR-4448	SETD2	2.3343	2.25249e-113	regulation of transcription, DNA-dependent	GO:0006355	Yes	589	-0.820382	0.00675122		hsa_circ_0001680	LRRC27	0.961339	3.60211e-05
															hsa-miR-2392	LRRC27	1.09849	0.00152217				1652	-0.867531	0.00244137		hsa_circ_0001680	KMT2C	0.96123	3.63741e-05
															hsa-miR-2392	KMT2C	2.24376	1.74793e-126	transcription, DNA-dependent	GO:0006351	Yes	887	-0.873905	0.00206775		hsa_circ_0001680	APLF	0.959896	4.08914e-05
															hsa-miR-2392	APLF	1.63029	7.71723e-05	response to DNA damage stimulus	GO:0006974		569	-0.874457	0.00203742		hsa_circ_0001680	DLG5	0.959425	4.25781e-05
															hsa-miR-4448	DLG5	1.66038	4.43924e-76	signal transduction	GO:0007165	Yes	585	-0.788775	0.0115192		hsa_circ_0001680	DAGLA	0.958904	4.44988e-05
															hsa-miR-2392	DAGLA	1.32393	3.68346e-27	blood coagulation	GO:0007596		579	-0.92923	0.000289565		hsa_circ_0001680	TNRC6B	0.958592	4.56802e-05
															hsa-miR-2392	TNRC6B	1.4167	1.78189e-46	gene expression	GO:0010467	Yes	607	-0.902624	0.000861541		hsa_circ_0001680	PLEKHA3	0.956902	5.2456e-05
															hsa-miR-2392	PLEKHA3	1.44381	1.04768e-25				590	-0.884501	0.00153731		hsa_circ_0001680	ABHD4	0.956013	5.6293e-05
															hsa-miR-2392	ABHD4	0.832716	2.69111e-08	lipid catabolic process	GO:0016042		573	-0.83493	0.00509964		hsa_circ_0001680	SMAD2	0.951503	7.88643e-05
															hsa-miR-2392	SMAD2	1.03498	9.99407e-31	transcription, DNA-dependent	GO:0006351	Yes	1034	-0.889634	0.001318		hsa_circ_0001680	EXOC5	0.946825	0.000108355
															hsa-miR-2392	EXOC5	1.44116	5.74671e-36	protein transport	GO:0015031		716	-0.863773	0.00268222		hsa_circ_0001680	AGO3	0.946027	0.000114061
															hsa-miR-2392	AGO3	1.31551	1.60215e-19	gene expression	GO:0010467	Yes	589	-0.92185	0.000406749		hsa_circ_0001680	TET3	0.940981	0.000155174
															hsa-miR-4448	TET3	2.00872	8.75358e-106	positive regulation of transcription from RNA polymerase II promoter	GO:0045944		585	-0.752914	0.0192		hsa_circ_0001680	KIAA1614	0.934345	0.00022383
															hsa-miR-4448	KIAA1614	2.11355	2.00538e-06				879	-0.773905	0.0143888		hsa_circ_0001680	SLC8A2	0.933781	0.000230501
															hsa-miR-2392	SLC8A2	7.87808	4.29648e-09	transmembrane transport	GO:0055085	Yes	583	-0.850869	0.00363344		hsa_circ_0001680	RGMA	0.933059	0.000239244
															hsa-miR-2392	RGMA	3.3953	2.07994e-12	axon guidance	GO:0007411		613	-0.843639	0.00425644		hsa_circ_0001680	POU2F2	0.931019	0.000265215
															hsa-miR-2392	POU2F2	2.70384	2.43075e-10	positive regulation of transcription, DNA-dependent	GO:0045893		1198	-0.777459	0.0136638		hsa_circ_0001680	ZNF384	0.927647	0.000312386
															hsa-miR-2392	ZNF384	1.17267	5.0756e-19	transcription, DNA-dependent	GO:0006351	Yes	582	-0.863353	0.00271009		hsa_circ_0001680	ST8SIA3	0.927427	0.000315642
															hsa-miR-2392	ST8SIA3	2.25016	0.00556135	cellular protein metabolic process	GO:0044267		586	-0.887019	0.00142677		hsa_circ_0001680	TEX14	0.921537	0.000412337
															hsa-miR-4448	TEX14	3.03025	0.0275139	negative regulation of protein binding	GO:0032091		602	-0.835391	0.00505237		hsa_circ_0001680	ATP8B3	0.921355	0.000415618
															hsa-miR-4448	ATP8B3	1.11019	2.01105e-05	ATP catabolic process	GO:0006200		586	-0.886174	0.00146324		hsa_circ_0001680	CHD5	0.916654	0.000506873
															hsa-miR-4448	CHD5	6.27563	1.2589e-13	transcription, DNA-dependent	GO:0006351	Yes	573	-0.850512	0.00366264		hsa_circ_0001680	ZNF556	0.915875	0.000523242
															hsa-miR-2392	ZNF556	7.1385	6.40983e-07	transcription, DNA-dependent	GO:0006351	Yes	576	-0.775583	0.0140434		hsa_circ_0001680	WNT2B	0.912623	0.000595593
															hsa-miR-2392	WNT2B	1.05056	0.0175707	Wnt receptor signaling pathway	GO:0016055		582	-0.851089	0.00361551		hsa_circ_0001680	ATXN1L	0.908795	0.000689377
															hsa-miR-2392	ATXN1L	1.23017	7.17118e-72	transcription, DNA-dependent	GO:0006351	Yes	602	-0.908213	0.000704463		hsa_circ_0001680	BHMT	0.906337	0.000754739
															hsa-miR-2392	BHMT	6.19708	3.65513e-07	small molecule metabolic process	GO:0044281	Yes	579	-0.855555	0.00326496		hsa_circ_0001680	TMEM106B	0.89134	0.00125024
															hsa-miR-2392	TMEM106B	1.31539	3.0521e-26	transport	GO:0006810	Yes	582	-0.862553	0.00276377		hsa_circ_0001680	LDLRAD4	0.891158	0.00125732
															hsa-miR-2392	LDLRAD4	4.84646	0.0043835				574	-0.862741	0.00275107		hsa_circ_0001680	CHRNB2	0.890953	0.00126537
															hsa-miR-2392	CHRNB2	5.49955	1.56298e-05	signal transduction	GO:0007165	Yes	606	-0.787603	0.0117301		hsa_circ_0001680	KCNQ2	0.88577	0.0014809
															hsa-miR-2392	KCNQ2	5.23831	2.79899e-06	axon guidance	GO:0007411		573	-0.849705	0.00372922		hsa_circ_0001680	ZBED3	0.883863	0.00156619
															hsa-miR-2392	ZBED3	1.25023	1.20853e-11	positive regulation of transcription from RNA polymerase II promoter	GO:0045944		581	-0.868366	0.00238998		hsa_circ_0001680	CEP85L	0.881193	0.00169133
															hsa-miR-4448	CEP85L	1.38954	0.000101469				739	-0.738374	0.0230921		hsa_circ_0001680	PDGFRB	0.880275	0.00173587
															hsa-miR-2392	PDGFRB	4.23758	0.0271482	signal transduction	GO:0007165	Yes	595	-0.74771	0.0205384		hsa_circ_0001680	ITGA11	0.876979	0.00190256
															hsa-miR-2392	ITGA11	4.6361	0.0422841	cell adhesion	GO:0007155		609	-0.810074	0.00811981		hsa_circ_0001680	TRIM67	0.870078	0.00228696
															hsa-miR-2392	TRIM67	6.42636	5.34863e-05	positive regulation of neuron projection development	GO:0010976		590	-0.743883	0.0215614		hsa_circ_0001680	CD226	0.849137	0.0037766
															hsa-miR-2392	CD226	3.94869	1.62974e-08	signal transduction	GO:0007165	Yes	573	-0.727993	0.0261681		hsa_circ_0001680	KCNT1	0.844296	0.00419705
															hsa-miR-2392	KCNT1	2.19344	0.249679	potassium ion transmembrane transport	GO:0071805		579	-0.804313	0.00896087		hsa_circ_0001680	YJEFN3	0.840891	0.00451136
															hsa-miR-2392	YJEFN3	1.58771	0.00203917				600	-0.885261	0.00150332		hsa_circ_0001680	TBX2	0.835187	0.00507323
															hsa-miR-4448	TBX2	1.95763	0.140621	transcription, DNA-dependent	GO:0006351	Yes	751	-0.756784	0.018243		hsa_circ_0001680	BAK1	0.833019	0.00529878
															hsa-miR-2392	BAK1	0.184929	0.28592	apoptotic process	GO:0006915		591	-0.752012	0.0194276		hsa_circ_0002248	FFAR4	0.924964	0.000353894
															hsa-miR-619-5p	FFAR4	-3.65721	0.000219139	negative regulation of apoptotic process	GO:0043066		505	-0.928024	0.000306836		hsa_circ_0002248	TMEM201	0.919186	0.000456156
															hsa-miR-762	TMEM201	-2.6064	1.4119e-48				740	-0.880284	0.00173546		hsa_circ_0002248	VPS4A	0.909995	0.000658932
															hsa-miR-6836-5p	TMEM201	-2.6064	1.4119e-48				1054	-0.848594	0.00382225		hsa_circ_0002248	RAB42	0.909959	0.000659826
															hsa-miR-619-5p	VPS4A	-1.00086	5.60291e-19	viral reproduction	GO:0016032	Yes	535	-0.852754	0.00348198		hsa_circ_0002248	SLC45A4	0.908447	0.000698382
															hsa-miR-619-5p	RAB42	-4.64507	0.00212007	small GTPase mediated signal transduction	GO:0007264		507	-0.951728	7.76066e-05		hsa_circ_0002248	FITM2	0.904266	0.000813086
															hsa-miR-6836-5p	SLC45A4	-1.77213	4.31309e-42	transport	GO:0006810	Yes	576	-0.796457	0.0102004		hsa_circ_0002248	PSD4	0.903744	0.000828271
															hsa-miR-619-5p	FITM2	-3.24634	1.52288e-49	cytoskeleton organization	GO:0007010		977	-0.952232	7.48446e-05		hsa_circ_0002248	MNT	0.900944	0.000913149
															hsa-miR-762	PSD4	-1.02453	2.23041e-19	vesicle-mediated transport	GO:0016192		1170	-0.831455	0.00546576		hsa_circ_0002248	WDR6	0.899115	0.000971719
															hsa-miR-6836-5p	PSD4	-1.02453	2.23041e-19	vesicle-mediated transport	GO:0016192		723	-0.722933	0.02776		hsa_circ_0002248	PEX26	0.893132	0.00118167
															hsa-miR-619-5p	PSD4	-1.02453	2.23041e-19	vesicle-mediated transport	GO:0016192		970	-0.870032	0.00228966		hsa_circ_0002248	CBX2	0.89182	0.00123158
															hsa-miR-762	MNT	-2.30975	3.89189e-21	negative regulation of cell proliferation	GO:0008285		1373	-0.903329	0.000840506		hsa_circ_0002248	RAB11FIP4	0.891447	0.00124604
															hsa-miR-6836-5p	WDR6	-1.6321	1.30598e-56	negative regulation of cell proliferation	GO:0008285		617	-0.825561	0.00612692		hsa_circ_0002248	IBA57	0.890787	0.00127193
															hsa-miR-329-5p	PEX26	-1.52706	1.09411e-41	protein import into peroxisome membrane	GO:0045046		1356	-0.914589	0.000551068		hsa_circ_0002248	OPA3	0.888319	0.00137196
															hsa-miR-762	PEX26	-1.52706	1.09411e-41	protein import into peroxisome membrane	GO:0045046		1452	-0.929629	0.000283996		hsa_circ_0002248	POLR3H	0.886989	0.00142808
															hsa-miR-6836-5p	PEX26	-1.52706	1.09411e-41	protein import into peroxisome membrane	GO:0045046		580	-0.8555	0.00326909		hsa_circ_0002248	NACC2	0.885288	0.00150215
															hsa-miR-619-5p	PEX26	-1.52706	1.09411e-41	protein import into peroxisome membrane	GO:0045046		2223	-0.951925	7.65228e-05		hsa_circ_0002248	EPHB2	0.884554	0.00153493
															hsa-miR-539-5p	PEX26	-1.52706	1.09411e-41	protein import into peroxisome membrane	GO:0045046		580	-0.969997	1.49581e-05		hsa_circ_0002248	MAVS	0.881115	0.00169507
															hsa-miR-762	CBX2	-3.01549	1.71321e-30	transcription, DNA-dependent	GO:0006351	Yes	741	-0.861628	0.00282674		hsa_circ_0002248	STK24	0.880797	0.00171045
															hsa-miR-762	RAB11FIP4	-1.21596	2.23861e-17	viral reproduction	GO:0016032	Yes	729	-0.890722	0.00127448		hsa_circ_0002248	INCENP	0.880472	0.00172624
															hsa-miR-619-5p	RAB11FIP4	-1.21596	2.23861e-17	viral reproduction	GO:0016032	Yes	647	-0.942498	0.000141869		hsa_circ_0002248	ABR	0.879273	0.00178545
															hsa-miR-619-5p	IBA57	-1.38923	1.07846e-08	heme biosynthetic process	GO:0006783		672	-0.963162	3.04744e-05		hsa_circ_0002248	TSPAN14	0.87896	0.00180113
															hsa-miR-762	OPA3	-1.80731	1.42965e-46	visual perception	GO:0007601		1023	-0.885499	0.00149283		hsa_circ_0002248	H6PD	0.878637	0.0018174
															hsa-miR-6836-5p	OPA3	-1.80731	1.42965e-46	visual perception	GO:0007601		608	-0.819975	0.00680197		hsa_circ_0002248	VAV2	0.877564	0.0018722
															hsa-miR-619-5p	OPA3	-1.80731	1.42965e-46	visual perception	GO:0007601		3341	-0.944405	0.000126314		hsa_circ_0002248	SPATA33	0.877495	0.0018758
															hsa-miR-762	POLR3H	-1.33736	9.31515e-42	transcription, DNA-dependent	GO:0006351	Yes	574	-0.873033	0.0021164		hsa_circ_0002248	GPR157	0.875681	0.00197118
															hsa-miR-6836-5p	POLR3H	-1.33736	9.31515e-42	transcription, DNA-dependent	GO:0006351	Yes	582	-0.812012	0.0078493		hsa_circ_0002248	RAB35	0.874813	0.00201796
															hsa-miR-6836-5p	NACC2	-1.63123	2.44762e-23	negative regulation of transcription, DNA-dependent	GO:0045892		581	-0.734884	0.0240983		hsa_circ_0002248	SH3PXD2B	0.874404	0.00204032
															hsa-miR-762	EPHB2	-1.99505	7.62289e-50	axon guidance	GO:0007411		1047	-0.861552	0.00283199		hsa_circ_0002248	CDS2	0.87228	0.00215897
															hsa-miR-6836-5p	EPHB2	-1.99505	7.62289e-50	axon guidance	GO:0007411		888	-0.823743	0.00634135		hsa_circ_0002248	EPHB6	0.871381	0.00221059
															hsa-miR-329-5p	MAVS	-2.13648	1.78077e-89	signal transduction	GO:0007165	Yes	724	-0.826524	0.00601542		hsa_circ_0002248	MRI1	0.869801	0.00230341
															hsa-miR-762	MAVS	-2.13648	1.78077e-89	signal transduction	GO:0007165	Yes	869	-0.826593	0.00600742		hsa_circ_0002248	SKI	0.868836	0.0023614
															hsa-miR-619-5p	MAVS	-2.13648	1.78077e-89	signal transduction	GO:0007165	Yes	1559	-0.885661	0.00148568		hsa_circ_0002248	IL4R	0.866953	0.00247742
															hsa-miR-6836-5p	STK24	-1.40177	1.476e-24	signal transduction	GO:0007165	Yes	605	-0.869218	0.00233831		hsa_circ_0002248	IL17RA	0.866418	0.00251109
															hsa-miR-6836-5p	INCENP	-2.48566	1.01667e-121	mitosis	GO:0007067		589	-0.859405	0.00298209		hsa_circ_0002248	STEAP3	0.865665	0.00255903
															hsa-miR-762	ABR	-1.44939	5.36598e-72	signal transduction	GO:0007165	Yes	747	-0.934164	0.000225956		hsa_circ_0002248	KLF13	0.865331	0.0025805
															hsa-miR-329-5p	TSPAN14	-1.56864	6.84437e-94	positive regulation of Notch signaling pathway	GO:0045747		739	-0.894399	0.00113483		hsa_circ_0002248	ATP6V0E2	0.864229	0.00265218
															hsa-miR-762	TSPAN14	-1.56864	6.84437e-94	positive regulation of Notch signaling pathway	GO:0045747		1164	-0.90625	0.000757137		hsa_circ_0002248	RPL14	0.863922	0.00267238
															hsa-miR-6836-5p	TSPAN14	-1.56864	6.84437e-94	positive regulation of Notch signaling pathway	GO:0045747		893	-0.83796	0.00479447		hsa_circ_0002248	IVD	0.863707	0.00268661
															hsa-miR-619-5p	TSPAN14	-1.56864	6.84437e-94	positive regulation of Notch signaling pathway	GO:0045747		1653	-0.960024	4.04422e-05		hsa_circ_0002248	GFOD2	0.861477	0.00283711
															hsa-miR-539-5p	TSPAN14	-1.56864	6.84437e-94	positive regulation of Notch signaling pathway	GO:0045747		890	-0.967249	2.02732e-05		hsa_circ_0002248	RHPN1	0.860422	0.00291034
															hsa-miR-762	H6PD	-1.64875	5.81942e-27	response to alcohol	GO:0097305		589	-0.876078	0.00195001		hsa_circ_0002248	ULK1	0.860247	0.00292259
															hsa-miR-762	VAV2	-1.10454	1.48225e-21	signal transduction	GO:0007165	Yes	584	-0.748193	0.0204119		hsa_circ_0002248	MIEF2	0.859848	0.0029507
															hsa-miR-619-5p	SPATA33	-1.8985	6.43224e-11				661	-0.894041	0.00114793		hsa_circ_0002248	SIX5	0.859671	0.00296323
															hsa-miR-619-5p	GPR157	-2.10299	5.69955e-05				513	-0.837681	0.00482198		hsa_circ_0002248	SOGA1	0.859114	0.0030029
															hsa-miR-762	RAB35	-1.44176	2.73218e-42	protein transport	GO:0015031		1093	-0.924946	0.000354184		hsa_circ_0002248	PDAP1	0.858864	0.00302083
															hsa-miR-762	SH3PXD2B	-1.7279	1.47104e-37	cell differentiation	GO:0030154		1030	-0.891382	0.00124858		hsa_circ_0002248	SNX33	0.858212	0.00306791
															hsa-miR-6836-5p	SH3PXD2B	-1.7279	1.47104e-37	cell differentiation	GO:0030154		1021	-0.855712	0.00325309		hsa_circ_0002248	GUCD1	0.858205	0.0030684
															hsa-miR-762	CDS2	-2.01433	4.68182e-38	small molecule metabolic process	GO:0044281	Yes	613	-0.880709	0.00171473		hsa_circ_0002248	SPRYD4	0.857462	0.00312263
															hsa-miR-6836-5p	CDS2	-2.01433	4.68182e-38	small molecule metabolic process	GO:0044281	Yes	721	-0.828152	0.0058299		hsa_circ_0002248	P3H4	0.857451	0.00312345
															hsa-miR-762	EPHB6	-1.35899	5.27754e-30	ephrin receptor signaling pathway	GO:0048013		733	-0.839615	0.00463312		hsa_circ_0002248	XYLT2	0.856455	0.00319724
															hsa-miR-619-5p	MRI1	-2.44658	1.00448e-18	small molecule metabolic process	GO:0044281	Yes	514	-0.954765	6.20081e-05		hsa_circ_0002248	NCMAP	0.855914	0.00323786
															hsa-miR-762	SKI	-2.02396	9.07622e-48	transcription, DNA-dependent	GO:0006351	Yes	1481	-0.840325	0.00456508		hsa_circ_0002248	WNT7B	0.855857	0.00324213
															hsa-miR-762	IL4R	-1.84875	1.06504e-43	signal transduction	GO:0007165	Yes	744	-0.928984	0.000293023		hsa_circ_0002248	ALKBH4	0.855766	0.00324898
															hsa-miR-619-5p	IL17RA	-1.76593	1.37306e-22	cell surface receptor signaling pathway	GO:0007166		1024	-0.905832	0.00076869		hsa_circ_0002248	HS6ST1	0.85537	0.00327898
															hsa-miR-6836-5p	STEAP3	-2.00088	1.85629e-52	transmembrane transport	GO:0055085	Yes	592	-0.819204	0.00689907		hsa_circ_0002248	EMC10	0.854952	0.00331082
															hsa-miR-762	KLF13	-2.07018	1.06273e-24	positive regulation of transcription from RNA polymerase II promoter	GO:0045944		578	-0.886258	0.0014596		hsa_circ_0002248	SLC6A6	0.854667	0.00333271
															hsa-miR-762	ATP6V0E2	-2.25743	6.21619e-88	transmembrane transport	GO:0055085	Yes	1042	-0.941156	0.0001536		hsa_circ_0002248	TMEM104	0.85391	0.00339121
															hsa-miR-619-5p	RPL14	-2.43286	1.08383e-256	gene expression	GO:0010467	Yes	566	-0.974524	8.47547e-06		hsa_circ_0002248	PTK7	0.852439	0.00350698
															hsa-miR-619-5p	IVD	-1.47882	6.90285e-28	small molecule metabolic process	GO:0044281	Yes	1435	-0.92916	0.000290551		hsa_circ_0002248	CNP	0.852133	0.00353138
															hsa-miR-619-5p	GFOD2	-1.6777	2.9127e-21	extracellular matrix organization	GO:0030198		1368	-0.960976	3.72064e-05		hsa_circ_0002248	BRI3BP	0.852016	0.00354071
															hsa-miR-762	RHPN1	-1.12682	1.14981e-16	signal transduction	GO:0007165	Yes	755	-0.905434	0.00077981		hsa_circ_0002248	FAM168A	0.849643	0.00373436
															hsa-miR-6836-5p	RHPN1	-1.12682	1.14981e-16	signal transduction	GO:0007165	Yes	747	-0.867073	0.00246992		hsa_circ_0002248	MAPK13	0.84958	0.00373956
															hsa-miR-6836-5p	ULK1	-1.02852	1.41028e-12	protein phosphorylation	GO:0006468	Yes	886	-0.762371	0.0169179		hsa_circ_0002248	ZNF785	0.849037	0.00378494
															hsa-miR-619-5p	MIEF2	-2.12314	2.94982e-16	mitochondrial fusion	GO:0008053		700	-0.951341	7.97796e-05		hsa_circ_0002248	TRMT61A	0.848233	0.00385281
															hsa-miR-762	SIX5	-1.47109	0.00668528	transcription, DNA-dependent	GO:0006351	Yes	1069	-0.777471	0.0136614		hsa_circ_0002248	C6orf132	0.847439	0.0039206
															hsa-miR-762	SOGA1	-1.20557	4.43678e-10	insulin receptor signaling pathway	GO:0008286		2262	-0.802997	0.00916104		hsa_circ_0002248	C1orf21	0.847375	0.00392612
															hsa-miR-6836-5p	SOGA1	-1.20557	4.43678e-10	insulin receptor signaling pathway	GO:0008286		1658	-0.804238	0.0089723		hsa_circ_0002248	LDLR	0.846822	0.00397382
															hsa-miR-619-5p	SOGA1	-1.20557	4.43678e-10	insulin receptor signaling pathway	GO:0008286		1174	-0.805192	0.00882889		hsa_circ_0002248	HYKK	0.846601	0.00399306
															hsa-miR-619-5p	PDAP1	-2.27662	1.02103e-149	signal transduction	GO:0007165	Yes	537	-0.963486	2.95545e-05		hsa_circ_0002248	NFATC2IP	0.846509	0.00400109
															hsa-miR-6836-5p	SNX33	-2.12063	3.85537e-62	mitosis	GO:0007067		595	-0.857365	0.00312982		hsa_circ_0002248	NFIX	0.844085	0.00421612
															hsa-miR-762	GUCD1	-2.65581	1.85954e-148				580	-0.94718	0.000105883		hsa_circ_0002248	ARPIN	0.844056	0.0042187
															hsa-miR-762	SPRYD4	-2.41816	5.20082e-22				574	-0.883419	0.00158657		hsa_circ_0002248	ANKH	0.843987	0.00422494
															hsa-miR-619-5p	SPRYD4	-2.41816	5.20082e-22				836	-0.964207	2.75828e-05		hsa_circ_0002248	WDR55	0.842992	0.00431553
															hsa-miR-619-5p	P3H4	-2.42414	1.59543e-27				543	-0.988961	4.60317e-07		hsa_circ_0002248	MED28	0.842649	0.00434712
															hsa-miR-6836-5p	XYLT2	-2.08847	2.601e-88	glycosaminoglycan biosynthetic process	GO:0006024		629	-0.839023	0.00469035		hsa_circ_0002248	MYL9	0.842082	0.00439959
															hsa-miR-619-5p	NCMAP	-1.42033	5.82041e-34	positive regulation of myelination	GO:0031643		681	-0.878758	0.00181129		hsa_circ_0002248	ZNF500	0.841787	0.00442713
															hsa-miR-762	WNT7B	-1.55917	1.29118e-89	multicellular organismal development	GO:0007275		898	-0.947615	0.000102906		hsa_circ_0002248	RSU1	0.840918	0.00450877
															hsa-miR-619-5p	WNT7B	-1.55917	1.29118e-89	multicellular organismal development	GO:0007275		658	-0.983812	1.74937e-06		hsa_circ_0002248	AP3S2	0.840804	0.00451958
															hsa-miR-619-5p	ALKBH4	-1.29773	2.96148e-07	transcription, DNA-dependent	GO:0006351	Yes	629	-0.858266	0.00306395		hsa_circ_0002248	FAM210B	0.839948	0.00460108
															hsa-miR-762	HS6ST1	-2.94693	3.28567e-101	small molecule metabolic process	GO:0044281	Yes	749	-0.937651	0.000187422		hsa_circ_0002248	ST3GAL1	0.839688	0.00462608
															hsa-miR-762	EMC10	-1.62099	1.90363e-47				1046	-0.946906	0.000107789		hsa_circ_0002248	AGRN	0.839683	0.00462654
															hsa-miR-619-5p	EMC10	-1.62099	1.90363e-47				980	-0.975907	6.9818e-06		hsa_circ_0002248	SLC19A1	0.839251	0.00466832
															hsa-miR-762	SLC6A6	-1.27311	3.76287e-50	transport	GO:0006810	Yes	750	-0.766612	0.0159562		hsa_circ_0002248	FOXK1	0.839122	0.00468076
															hsa-miR-762	TMEM104	-1.26761	1.09793e-23				1191	-0.925784	0.000340815		hsa_circ_0002248	ZBTB42	0.838578	0.00473372
															hsa-miR-762	PTK7	-2.71815	4.17097e-92	signal transduction	GO:0007165	Yes	578	-0.955693	5.77218e-05		hsa_circ_0002248	PRR11	0.837835	0.00480675
															hsa-miR-762	CNP	-1.33686	3.59994e-65	synaptic transmission	GO:0007268		621	-0.936273	0.000202043		hsa_circ_0002248	MANSC1	0.836743	0.00491548
															hsa-miR-6836-5p	CNP	-1.33686	3.59994e-65	synaptic transmission	GO:0007268		577	-0.83784	0.00480625		hsa_circ_0002248	PLEKHA2	0.836564	0.00493341
															hsa-miR-762	BRI3BP	-3.68597	1.64059e-134				565	-0.833694	0.00522784		hsa_circ_0002248	DHTKD1	0.836191	0.00497107
															hsa-miR-619-5p	BRI3BP	-3.68597	1.64059e-134				1150	-0.879788	0.00175984		hsa_circ_0002248	UBFD1	0.835616	0.00502941
															hsa-miR-762	FAM168A	-1.58947	1.48748e-48				732	-0.925168	0.000350606		hsa_circ_0002248	RBMS2	0.835601	0.00503091
															hsa-miR-619-5p	MAPK13	-1.20168	2.39844e-09	transcription, DNA-dependent	GO:0006351	Yes	507	-0.89613	0.00107291		hsa_circ_0002248	SLC46A1	0.835356	0.00505597
															hsa-miR-619-5p	ZNF785	-1.3473	0.0119252	transcription, DNA-dependent	GO:0006351	Yes	1024	-0.769189	0.0153899		hsa_circ_0002248	POLE	0.835176	0.00507434
															hsa-miR-762	TRMT61A	-1.28526	8.40633e-31				896	-0.920616	0.000429139		hsa_circ_0002248	RNF165	0.834258	0.00516913
															hsa-miR-6836-5p	TRMT61A	-1.28526	8.40633e-31				1024	-0.790222	0.0112625		hsa_circ_0002248	RILPL2	0.834151	0.00518021
															hsa-miR-762	C6orf132	-1.99762	4.78284e-87				599	-0.940743	0.000157336		hsa_circ_0002248	CCDC24	0.834105	0.00518501
															hsa-miR-329-5p	C1orf21	-1.2544	5.93563e-14				570	-0.787008	0.011838		hsa_circ_0002248	EIF3H	0.833601	0.00523761
															hsa-miR-619-5p	LDLR	-1.31524	2.3445e-98	small molecule metabolic process	GO:0044281	Yes	870	-0.988234	5.7504e-07		hsa_circ_0002248	DAB2IP	0.832689	0.00533374
															hsa-miR-619-5p	HYKK	-2.89088	4.3145e-14				536	-0.977235	5.73221e-06		hsa_circ_0002248	RPL37A	0.832623	0.00534071
															hsa-miR-619-5p	NFATC2IP	-1.91824	1.35364e-62	regulation of transcription, DNA-dependent	GO:0006355	Yes	1216	-0.866643	0.00249689		hsa_circ_0002248	KNOP1	0.832373	0.00536733
															hsa-miR-762	NFIX	-1.33515	1.98958e-09	transcription, DNA-dependent	GO:0006351	Yes	2131	-0.944794	0.000123296		hsa_circ_0002248	CNNM2	0.832297	0.00537545
															hsa-miR-6836-5p	NFIX	-1.33515	1.98958e-09	transcription, DNA-dependent	GO:0006351	Yes	736	-0.938057	0.000183258		hsa_circ_0002248	JRK	0.832074	0.00539924
															hsa-miR-619-5p	ARPIN	-3.01485	2.43957e-41	negative regulation of cell migration	GO:0030336		990	-0.880533	0.00172325		hsa_circ_0002248	ZDHHC8	0.831853	0.00542289
															hsa-miR-539-5p	ARPIN	-3.01485	2.43957e-41	negative regulation of cell migration	GO:0030336		727	-0.9009	0.000914516		hsa_circ_0002248	PNPLA3	0.831613	0.00544871
															hsa-miR-619-5p	ANKH	-1.06268	2.39029e-11	skeletal system development	GO:0001501		517	-0.830325	0.00558848		hsa_circ_0002248	HCAR1	0.831554	0.00545504
															hsa-miR-762	WDR55	-1.27397	4.57032e-25	rRNA processing	GO:0006364		595	-0.820587	0.00672567		hsa_circ_0002248	OLFML2A	0.831409	0.00547063
															hsa-miR-329-5p	MED28	-1.38103	4.69075e-14	transcription, DNA-dependent	GO:0006351	Yes	722	-0.890176	0.00129621		hsa_circ_0002248	PROSER3	0.830773	0.00553964
															hsa-miR-762	MYL9	-4.11533	2.43975e-11	axon guidance	GO:0007411		597	-0.767459	0.0157686		hsa_circ_0002248	RABEPK	0.830701	0.00554748
															hsa-miR-619-5p	ZNF500	-1.61608	4.74489e-10	transcription, DNA-dependent	GO:0006351	Yes	1136	-0.934489	0.000222146		hsa_circ_0002248	GAS2L1	0.830555	0.00556332
															hsa-miR-329-5p	RSU1	-2.52671	7.05317e-91	signal transduction	GO:0007165	Yes	599	-0.916535	0.000509351		hsa_circ_0002248	TBC1D24	0.83045	0.00557481
															hsa-miR-619-5p	AP3S2	-2.06662	8.44098e-25	vesicle-mediated transport	GO:0016192		784	-0.963754	2.88105e-05		hsa_circ_0002248	FBXO22	0.830233	0.00559855
															hsa-miR-619-5p	FAM210B	-2.26447	7.17885e-15				507	-0.843284	0.00428886		hsa_circ_0002248	ARHGEF39	0.830222	0.00559985
															hsa-miR-762	ST3GAL1	-1.23119	4.57594e-52	small molecule metabolic process	GO:0044281	Yes	783	-0.948184	9.91003e-05		hsa_circ_0002248	ICMT	0.829906	0.00563449
															hsa-miR-6836-5p	AGRN	-1.38046	4.82358e-103	signal transduction	GO:0007165	Yes	759	-0.851624	0.00357226		hsa_circ_0002248	MMACHC	0.82984	0.00564182
															hsa-miR-762	SLC19A1	-2.60617	9.50008e-57	small molecule metabolic process	GO:0044281	Yes	595	-0.939597	0.000168059		hsa_circ_0002248	WIPI2	0.828633	0.00577584
															hsa-miR-329-5p	FOXK1	-1.56718	1.09924e-40	transcription, DNA-dependent	GO:0006351	Yes	579	-0.805171	0.00883202		hsa_circ_0002248	ONECUT3	0.828053	0.00584107
															hsa-miR-762	FOXK1	-1.56718	1.09924e-40	transcription, DNA-dependent	GO:0006351	Yes	1508	-0.812092	0.00783828		hsa_circ_0002248	NUDT21	0.827595	0.0058929
															hsa-miR-6836-5p	FOXK1	-1.56718	1.09924e-40	transcription, DNA-dependent	GO:0006351	Yes	748	-0.759899	0.0174959		hsa_circ_0002248	D2HGDH	0.827588	0.00589375
															hsa-miR-6836-5p	ZBTB42	-3.52082	5.87721e-27	transcription, DNA-dependent	GO:0006351	Yes	746	-0.817181	0.00715797		hsa_circ_0002248	INSR	0.827189	0.00593918
															hsa-miR-619-5p	PRR11	-3.67764	4.83202e-57				1032	-0.983508	1.8666e-06		hsa_circ_0002248	B3GALT5	0.82707	0.00595272
															hsa-miR-619-5p	MANSC1	-1.54003	1.7008e-35				861	-0.923627	0.000375958		hsa_circ_0002248	PPM1L	0.826019	0.00607374
															hsa-miR-619-5p	PLEKHA2	-1.55602	1.77006e-27	positive regulation of cell-matrix adhesion	GO:0001954		693	-0.917871	0.000482036		hsa_circ_0002248	LIMD1	0.825911	0.0060862
															hsa-miR-619-5p	DHTKD1	-2.26959	2.18244e-31	cell death	GO:0008219		1036	-0.926206	0.000334213		hsa_circ_0002248	EMP2	0.825893	0.00608827
															hsa-miR-762	UBFD1	-1.1294	2.50311e-26				593	-0.809368	0.00821992		hsa_circ_0002248	AP5B1	0.825879	0.0060899
															hsa-miR-6836-5p	RBMS2	-1.51091	5.32292e-55	RNA processing	GO:0006396		589	-0.91024	0.000652832		hsa_circ_0002248	HS3ST1	0.825675	0.00611371
															hsa-miR-762	SLC46A1	-3.21469	2.95217e-11	small molecule metabolic process	GO:0044281	Yes	875	-0.879914	0.00175363		hsa_circ_0002248	CRTAP	0.824868	0.00620805
															hsa-miR-6836-5p	SLC46A1	-3.21469	2.95217e-11	small molecule metabolic process	GO:0044281	Yes	602	-0.811262	0.00795324		hsa_circ_0002248	COG8	0.824663	0.00623227
															hsa-miR-329-5p	POLE	-0.979793	3.50613e-42	in utero embryonic development	GO:0001701		584	-0.747634	0.0205586		hsa_circ_0002248	PRKCA	0.824401	0.00626321
															hsa-miR-6836-5p	POLE	-0.979793	3.50613e-42	in utero embryonic development	GO:0001701		1175	-0.703411	0.0344938		hsa_circ_0002248	NFIC	0.824277	0.00627792
															hsa-miR-762	RNF165	-2.98769	2.11767e-08				623	-0.901805	0.000886442		hsa_circ_0002248	METTL2B	0.823297	0.00639481
															hsa-miR-619-5p	RNF165	-2.98769	2.11767e-08				508	-0.932586	0.000245105		hsa_circ_0002248	EEF2K	0.823259	0.00639935
															hsa-miR-329-5p	RILPL2	-2.4043	3.1556e-10	intracellular protein transport	GO:0006886		582	-0.854878	0.00331649		hsa_circ_0002248	NCLN	0.822917	0.00644048
															hsa-miR-619-5p	RILPL2	-2.4043	3.1556e-10	intracellular protein transport	GO:0006886		996	-0.928312	0.000302644		hsa_circ_0002248	CPTP	0.822514	0.00648917
															hsa-miR-762	CCDC24	-1.58208	8.51657e-08				723	-0.842801	0.00433311		hsa_circ_0002248	PPM1F	0.822267	0.00651921
															hsa-miR-329-5p	EIF3H	-2.06502	5.04423e-104	gene expression	GO:0010467	Yes	584	-0.91352	0.000574971		hsa_circ_0002248	ENGASE	0.822053	0.00654528
															hsa-miR-762	DAB2IP	-1.12753	1.58683e-31	positive regulation of transcription from RNA polymerase II promoter	GO:0045944		887	-0.835118	0.00508028		hsa_circ_0002248	TSPAN6	0.821947	0.00655822
															hsa-miR-6836-5p	DAB2IP	-1.12753	1.58683e-31	positive regulation of transcription from RNA polymerase II promoter	GO:0045944		896	-0.772663	0.0146481		hsa_circ_0002248	ABHD11	0.82184	0.00657128
															hsa-miR-619-5p	RPL37A	-1.28529	3.65333e-80	gene expression	GO:0010467	Yes	524	-0.955564	5.83057e-05		hsa_circ_0002248	ZNF385A	0.821151	0.00665592
															hsa-miR-619-5p	KNOP1	-1.6077	8.825e-25				1148	-0.876858	0.00190891		hsa_circ_0002248	CRCP	0.821117	0.00666008
															hsa-miR-762	CNNM2	-1.14287	2.24097e-05	magnesium ion transport	GO:0015693		604	-0.864551	0.00263106		hsa_circ_0002248	ABCA2	0.821049	0.00666846
															hsa-miR-6836-5p	CNNM2	-1.14287	2.24097e-05	magnesium ion transport	GO:0015693		580	-0.905272	0.000784363		hsa_circ_0002248	RAB11A	0.820709	0.00671059
															hsa-miR-762	JRK	-1.74859	3.41071e-48				1194	-0.785228	0.0121652		hsa_circ_0002248	PGPEP1	0.820473	0.00673984
															hsa-miR-6836-5p	JRK	-1.74859	3.41071e-48				771	-0.743744	0.0215991		hsa_circ_0002248	TIGD5	0.820258	0.00676663
															hsa-miR-619-5p	JRK	-1.74859	3.41071e-48				822	-0.814413	0.00752271		hsa_circ_0002248	C2CD4A	0.819778	0.00682672
															hsa-miR-762	ZDHHC8	-1.79909	8.7668e-53	locomotory behavior	GO:0007626		892	-0.96259	3.21435e-05		hsa_circ_0002248	SDC3	0.819705	0.00683591
															hsa-miR-6836-5p	ZDHHC8	-1.79909	8.7668e-53	locomotory behavior	GO:0007626		594	-0.860772	0.0028859		hsa_circ_0002248	PUS1	0.819498	0.00686192
															hsa-miR-619-5p	PNPLA3	-2.1611	1.16665e-22	small molecule metabolic process	GO:0044281	Yes	512	-0.984696	1.43851e-06		hsa_circ_0002248	TRIM56	0.818974	0.00692817
															hsa-miR-619-5p	HCAR1	-1.94026	0.00267186	response to estradiol stimulus	GO:0032355		937	-0.86923	0.00233757		hsa_circ_0002248	ECE1	0.818443	0.00699567
															hsa-miR-762	OLFML2A	-2.09474	0.00723516	extracellular matrix organization	GO:0030198		1175	-0.907032	0.000735844		hsa_circ_0002248	CLDN1	0.817849	0.00707169
															hsa-miR-762	PROSER3	-1.8162	2.48017e-14				910	-0.864813	0.00261403		hsa_circ_0002248	WSCD1	0.817206	0.00715472
															hsa-miR-6836-5p	PROSER3	-1.8162	2.48017e-14				629	-0.806939	0.0085706		hsa_circ_0002248	CMBL	0.816156	0.00729164
															hsa-miR-619-5p	PROSER3	-1.8162	2.48017e-14				724	-0.885478	0.00149372		hsa_circ_0002248	SLC35E2B	0.816012	0.00731047
															hsa-miR-619-5p	RABEPK	-1.89079	4.52874e-24	receptor-mediated endocytosis	GO:0006898		862	-0.985282	1.2553e-06		hsa_circ_0002248	PIP5K1C	0.81529	0.00740582
															hsa-miR-762	GAS2L1	-1.28698	6.32801e-19	regulation of cell cycle	GO:0051726		901	-0.822265	0.00651952		hsa_circ_0002248	RBBP4	0.815148	0.00742475
															hsa-miR-6836-5p	GAS2L1	-1.28698	6.32801e-19	regulation of cell cycle	GO:0051726		592	-0.792743	0.0108245		hsa_circ_0002248	PAICS	0.815106	0.00743023
															hsa-miR-762	TBC1D24	-3.53995	1.24931e-28	neuron projection development	GO:0031175		1047	-0.9184	0.000471498		hsa_circ_0002248	TMEM222	0.81482	0.0074684
															hsa-miR-329-5p	FBXO22	-1.79515	3.69917e-47	ubiquitin-dependent protein catabolic process	GO:0006511		1327	-0.883416	0.00158669		hsa_circ_0002248	SDHC	0.814313	0.00753613
															hsa-miR-762	ARHGEF39	-2.28064	7.24202e-27	positive regulation of cell migration	GO:0030335		705	-0.920916	0.000423624		hsa_circ_0002248	PCDHB2	0.812776	0.00774434
															hsa-miR-619-5p	ARHGEF39	-2.28064	7.24202e-27	positive regulation of cell migration	GO:0030335		565	-0.992164	1.39171e-07		hsa_circ_0002248	TMEM109	0.812503	0.00778177
															hsa-miR-619-5p	ICMT	-1.94987	5.5032e-80	in utero embryonic development	GO:0001701		539	-0.828326	0.00581029		hsa_circ_0002248	SLC48A1	0.812407	0.00779494
															hsa-miR-619-5p	MMACHC	-3.57015	6.96862e-32	small molecule metabolic process	GO:0044281	Yes	509	-0.976435	6.46334e-06		hsa_circ_0002248	NIT2	0.811596	0.00790686
															hsa-miR-329-5p	WIPI2	-1.61552	1.74385e-45	autophagic vacuole assembly	GO:0000045		614	-0.902619	0.000861684		hsa_circ_0002248	SEMA4F	0.811518	0.00791769
															hsa-miR-762	ONECUT3	-3.1816	1.40554e-36	transcription, DNA-dependent	GO:0006351	Yes	1327	-0.931481	0.000259166		hsa_circ_0002248	ITM2B	0.811421	0.00793119
															hsa-miR-619-5p	ONECUT3	-3.1816	1.40554e-36	transcription, DNA-dependent	GO:0006351	Yes	783	-0.98225	2.41125e-06		hsa_circ_0002248	MAN2B2	0.810514	0.00805788
															hsa-miR-329-5p	NUDT21	-2.11797	5.95076e-112	gene expression	GO:0010467	Yes	610	-0.911765	0.000615775		hsa_circ_0002248	CALM3	0.810121	0.0081131
															hsa-miR-539-5p	NUDT21	-2.11797	5.95076e-112	gene expression	GO:0010467	Yes	595	-0.979204	4.18454e-06		hsa_circ_0002248	MYADM	0.809691	0.00817395
															hsa-miR-762	D2HGDH	-2.25967	1.64279e-34	small molecule metabolic process	GO:0044281	Yes	1190	-0.939317	0.000170756		hsa_circ_0002248	FBXL20	0.809438	0.00820995
															hsa-miR-6836-5p	D2HGDH	-2.25967	1.64279e-34	small molecule metabolic process	GO:0044281	Yes	777	-0.879722	0.00176313		hsa_circ_0002248	ANKRD9	0.809408	0.00821409
															hsa-miR-329-5p	INSR	-2.03193	2.77802e-06	regulation of transcription, DNA-dependent	GO:0006355	Yes	584	-0.829988	0.00562555		hsa_circ_0002248	RAP1A	0.808878	0.00828979
															hsa-miR-329-5p	B3GALT5	-1.8353	6.69704e-53	protein glycosylation	GO:0006486		737	-0.90331	0.000841064		hsa_circ_0002248	COMT	0.808208	0.00838603
															hsa-miR-762	B3GALT5	-1.8353	6.69704e-53	protein glycosylation	GO:0006486		1677	-0.925632	0.000343213		hsa_circ_0002248	PLCXD1	0.807811	0.00844346
															hsa-miR-6836-5p	B3GALT5	-1.8353	6.69704e-53	protein glycosylation	GO:0006486		582	-0.885903	0.00147509		hsa_circ_0002248	CBX5	0.807282	0.00852045
															hsa-miR-539-5p	PPM1L	-1.20354	2.31097e-13	small molecule metabolic process	GO:0044281	Yes	869	-0.886456	0.00145101		hsa_circ_0002248	LIPG	0.80726	0.00852364
															hsa-miR-329-5p	LIMD1	-2.1046	1.54562e-26	transcription, DNA-dependent	GO:0006351	Yes	1144	-0.75	0.0199422		hsa_circ_0002248	C12orf43	0.806275	0.00866809
															hsa-miR-619-5p	LIMD1	-2.1046	1.54562e-26	transcription, DNA-dependent	GO:0006351	Yes	1005	-0.791308	0.0110723		hsa_circ_0002248	CTSC	0.806202	0.00867894
															hsa-miR-329-5p	EMP2	-4.30324	1.09782e-96	cell proliferation	GO:0008283		729	-0.925216	0.000349832		hsa_circ_0002248	PFDN6	0.804838	0.00888191
															hsa-miR-619-5p	EMP2	-4.30324	1.09782e-96	cell proliferation	GO:0008283		1046	-0.993831	6.03595e-08		hsa_circ_0002248	HUNK	0.80372	0.00905078
															hsa-miR-619-5p	AP5B1	-1.00947	4.93065e-14	protein transport	GO:0015031		515	-0.770884	0.0150249		hsa_circ_0002248	CNNM4	0.803198	0.0091303
															hsa-miR-619-5p	HS3ST1	-1.16112	1.86013e-49	small molecule metabolic process	GO:0044281	Yes	533	-0.8332	0.00527967		hsa_circ_0002248	GALNT6	0.802705	0.00920588
															hsa-miR-539-5p	HS3ST1	-1.16112	1.86013e-49	small molecule metabolic process	GO:0044281	Yes	734	-0.86418	0.00265534		hsa_circ_0002248	CAMK4	0.802552	0.00922935
															hsa-miR-329-5p	CRTAP	-2.04638	1.24956e-97	extracellular matrix organization	GO:0030198		596	-0.931368	0.000260642		hsa_circ_0002248	PANX2	0.802142	0.0092927
															hsa-miR-619-5p	COG8	-1.41384	3.49344e-13	protein transport	GO:0015031		701	-0.802889	0.00917752		hsa_circ_0002248	MARVELD3	0.801198	0.00943942
															hsa-miR-329-5p	PRKCA	-1.12478	1.28924e-19	signal transduction	GO:0007165	Yes	575	-0.810554	0.00805225		hsa_circ_0002248	SAPCD2	0.800319	0.00957754
															hsa-miR-619-5p	PRKCA	-1.12478	1.28924e-19	signal transduction	GO:0007165	Yes	509	-0.94981	8.87773e-05		hsa_circ_0002248	ARHGAP1	0.800269	0.0095853
															hsa-miR-762	NFIC	-2.03266	5.55205e-79	positive regulation of transcription from RNA polymerase II promoter	GO:0045944		2379	-0.943558	0.000133064		hsa_circ_0002248	CTBS	0.800055	0.00961914
															hsa-miR-6836-5p	NFIC	-2.03266	5.55205e-79	positive regulation of transcription from RNA polymerase II promoter	GO:0045944		597	-0.854332	0.00335853		hsa_circ_0002248	SMIM7	0.798709	0.00983386
															hsa-miR-619-5p	METTL2B	-1.76505	9.30445e-24	tRNA methylation	GO:0030488		1904	-0.8507	0.00364725		hsa_circ_0002248	SFT2D2	0.798638	0.00984537
															hsa-miR-762	EEF2K	-3.48	2.21895e-83	protein autophosphorylation	GO:0046777		577	-0.950733	8.3272e-05		hsa_circ_0002248	TBC1D16	0.798455	0.00987478
															hsa-miR-762	NCLN	-1.75571	5.64245e-51	regulation of signal transduction	GO:0009966		924	-0.954315	6.41659e-05		hsa_circ_0002248	VANGL1	0.798026	0.00994401
															hsa-miR-762	CPTP	-2.79845	8.53448e-79				583	-0.961597	3.51964e-05		hsa_circ_0002248	POLR2D	0.797649	0.0100052
															hsa-miR-762	PPM1F	-1.36134	1.37321e-16	negative regulation of transcription, DNA-dependent	GO:0045892		589	-0.930267	0.000275269		hsa_circ_0002248	RRP1	0.796666	0.010166
															hsa-miR-762	ENGASE	-1.43573	1.1908e-11				1243	-0.887307	0.0014145		hsa_circ_0002248	MCUR1	0.795485	0.0103612
															hsa-miR-6836-5p	ENGASE	-1.43573	1.1908e-11				624	-0.827195	0.00593845		hsa_circ_0002248	SNRPD1	0.795196	0.0104094
															hsa-miR-619-5p	TSPAN6	-1.74166	2.28797e-29	signal transduction	GO:0007165	Yes	501	-0.934609	0.000220755		hsa_circ_0002248	SAC3D1	0.795044	0.0104349
															hsa-miR-619-5p	ABHD11	-1.57722	5.13042e-46				507	-0.980507	3.3409e-06		hsa_circ_0002248	DISP2	0.794391	0.0105444
															hsa-miR-762	ZNF385A	-1.30618	7.79211e-28	transcription, DNA-dependent	GO:0006351	Yes	1072	-0.967042	2.0721e-05		hsa_circ_0002248	MAT2B	0.793551	0.0106865
															hsa-miR-619-5p	CRCP	-1.89521	1.58387e-24	transcription, DNA-dependent	GO:0006351	Yes	1043	-0.826958	0.00596554		hsa_circ_0002248	LGALS3BP	0.792888	0.0107997
															hsa-miR-762	ABCA2	-1.29566	7.381e-37	transport	GO:0006810	Yes	1187	-0.932511	0.000246035		hsa_circ_0002248	KIAA1958	0.79288	0.0108011
															hsa-miR-6836-5p	ABCA2	-1.29566	7.381e-37	transport	GO:0006810	Yes	585	-0.784945	0.0122176		hsa_circ_0002248	FCF1	0.792822	0.0108109
															hsa-miR-539-5p	RAB11A	-1.9907	7.20612e-137	transmembrane transport	GO:0055085	Yes	876	-0.965904	2.33083e-05		hsa_circ_0002248	FAM109A	0.792635	0.010843
															hsa-miR-762	PGPEP1	-2.62571	1.70182e-25	proteolysis	GO:0006508		594	-0.961992	3.39569e-05		hsa_circ_0002248	SKA2	0.79233	0.0108954
															hsa-miR-619-5p	PGPEP1	-2.62571	1.70182e-25	proteolysis	GO:0006508		1710	-0.986208	1.00092e-06		hsa_circ_0002248	SLC25A23	0.792178	0.0109216
															hsa-miR-762	TIGD5	-1.36045	7.85061e-12				1037	-0.922231	0.000399998		hsa_circ_0002248	OGFOD3	0.792091	0.0109366
															hsa-miR-6836-5p	TIGD5	-1.36045	7.85061e-12				1168	-0.765827	0.0161314		hsa_circ_0002248	KLHDC4	0.791844	0.0109793
															hsa-miR-619-5p	C2CD4A	-2.98141	1.31961e-37				584	-0.990914	2.33365e-07		hsa_circ_0002248	ITPRIPL1	0.791748	0.0109959
															hsa-miR-762	SDC3	-2.6405	1.22596e-61	small molecule metabolic process	GO:0044281	Yes	1325	-0.946785	0.000108634		hsa_circ_0002248	ANAPC16	0.791584	0.0110245
															hsa-miR-619-5p	PUS1	-1.06277	5.3056e-22	positive regulation of transcription from RNA polymerase II promoter	GO:0045944		541	-0.954388	6.3809e-05		hsa_circ_0002248	IMPDH1	0.79143	0.0110511
															hsa-miR-329-5p	TRIM56	-2.07247	2.64066e-61	innate immune response	GO:0045087	Yes	1216	-0.775141	0.0141339		hsa_circ_0002248	GK5	0.790147	0.0112757
															hsa-miR-762	TRIM56	-2.07247	2.64066e-61	innate immune response	GO:0045087	Yes	883	-0.77354	0.0144647		hsa_circ_0002248	TM4SF1	0.789965	0.0113077
															hsa-miR-619-5p	TRIM56	-2.07247	2.64066e-61	innate immune response	GO:0045087	Yes	1561	-0.822244	0.006522		hsa_circ_0002248	SYAP1	0.788969	0.0114847
															hsa-miR-762	ECE1	-1.39567	5.28455e-69	heart development	GO:0007507		882	-0.943575	0.000132932		hsa_circ_0002248	DFFA	0.787125	0.0118166
															hsa-miR-619-5p	ECE1	-1.39567	5.28455e-69	heart development	GO:0007507		785	-0.985222	1.27326e-06		hsa_circ_0002248	EIF4EBP2	0.786969	0.011845
															hsa-miR-329-5p	CLDN1	-1.71914	2.064e-133	viral reproduction	GO:0016032	Yes	577	-0.915322	0.000535095		hsa_circ_0002248	LYRM4	0.786874	0.0118624
															hsa-miR-619-5p	WSCD1	-1.57267	1.5797e-18				761	-0.982109	2.47824e-06		hsa_circ_0002248	TGFB1I1	0.786505	0.0119298
															hsa-miR-619-5p	CMBL	-3.41213	1.25647e-24				726	-0.98161	2.72785e-06		hsa_circ_0002248	HNRNPR	0.78596	0.01203
															hsa-miR-619-5p	SLC35E2B	-1.21949	9.28188e-13				623	-0.758936	0.0177248		hsa_circ_0002248	KCNC4	0.785245	0.012162
															hsa-miR-6836-5p	PIP5K1C	-1.81443	4.69296e-45	small molecule metabolic process	GO:0044281	Yes	585	-0.864761	0.0026174		hsa_circ_0002248	PIGM	0.784817	0.0122414
															hsa-miR-619-5p	RBBP4	-1.75858	1.35942e-79	transcription, DNA-dependent	GO:0006351	Yes	1047	-0.813392	0.00766048		hsa_circ_0002248	PTGFRN	0.783816	0.0124288
															hsa-miR-619-5p	PAICS	-2.70318	2.70847e-150	small molecule metabolic process	GO:0044281	Yes	892	-0.906075	0.000761952		hsa_circ_0002248	SLC2A11	0.78314	0.0125566
															hsa-miR-539-5p	PAICS	-2.70318	2.70847e-150	small molecule metabolic process	GO:0044281	Yes	589	-0.92564	0.000343084		hsa_circ_0002248	PSMB2	0.7828	0.012621
															hsa-miR-762	TMEM222	-1.74872	2.35448e-33				768	-0.909563	0.000669788		hsa_circ_0002248	ITGA2	0.782782	0.0126245
															hsa-miR-6836-5p	TMEM222	-1.74872	2.35448e-33				581	-0.800598	0.00953349		hsa_circ_0002248	SPTLC2	0.781833	0.0128057
															hsa-miR-762	SDHC	-2.55787	3.71383e-107	small molecule metabolic process	GO:0044281	Yes	724	-0.937122	0.000192945		hsa_circ_0002248	SLC35C2	0.781402	0.0128885
															hsa-miR-619-5p	SDHC	-2.55787	3.71383e-107	small molecule metabolic process	GO:0044281	Yes	1916	-0.99042	2.80721e-07		hsa_circ_0002248	MPV17L	0.780838	0.0129977
															hsa-miR-6836-5p	PCDHB2	-4.26395	0.00289376	cell adhesion	GO:0007155		587	-0.786645	0.0119042		hsa_circ_0002248	KIAA1143	0.78063	0.0130379
															hsa-miR-762	TMEM109	-1.82111	1.03375e-84	DNA damage response, signal transduction by p53 class mediator resulting in induction of apoptosis	GO:0042771		583	-0.947132	0.000106212		hsa_circ_0002248	KHK	0.780548	0.013054
															hsa-miR-762	SLC48A1	-1.76669	2.00335e-17	heme transport	GO:0015886		587	-0.900532	0.000926121		hsa_circ_0002248	GPR153	0.779949	0.0131708
															hsa-miR-619-5p	NIT2	-2.40768	8.94214e-30	nitrogen compound metabolic process	GO:0006807		814	-0.884865	0.00152097		hsa_circ_0002248	EMC3	0.779942	0.0131721
															hsa-miR-762	SEMA4F	-2.61933	9.04488e-51	axon guidance	GO:0007411		753	-0.93878	0.000176008		hsa_circ_0002248	FKBP5	0.779035	0.0133503
															hsa-miR-6836-5p	ITM2B	-1.96602	4.5284e-128	nervous system development	GO:0007399		578	-0.86589	0.00254464		hsa_circ_0002248	RASSF7	0.778435	0.0134691
															hsa-miR-762	MAN2B2	-1.50148	1.46442e-22	mannose metabolic process	GO:0006013		881	-0.829809	0.00564517		hsa_circ_0002248	KCNK6	0.778015	0.0135528
															hsa-miR-6836-5p	MAN2B2	-1.50148	1.46442e-22	mannose metabolic process	GO:0006013		906	-0.798692	0.00983661		hsa_circ_0002248	PXMP4	0.777456	0.0136644
															hsa-miR-762	CALM3	-2.39579	1.15498e-146				599	-0.950804	8.28558e-05		hsa_circ_0002248	JMJD8	0.777359	0.013684
															hsa-miR-619-5p	MYADM	-4.08531	0	positive regulation of cell migration	GO:0030335		516	-0.99565	1.77981e-08		hsa_circ_0002248	TUBGCP4	0.777332	0.0136893
															hsa-miR-329-5p	FBXL20	-1.4634	1.73616e-15				594	-0.839131	0.00467995		hsa_circ_0002248	RAB43	0.777043	0.0137473
															hsa-miR-619-5p	FBXL20	-1.4634	1.73616e-15				666	-0.860211	0.00292512		hsa_circ_0002248	MFSD10	0.776277	0.0139022
															hsa-miR-762	ANKRD9	-2.31559	9.31252e-37				754	-0.949246	9.22671e-05		hsa_circ_0002248	FHOD1	0.77607	0.0139441
															hsa-miR-6836-5p	ANKRD9	-2.31559	9.31252e-37				1028	-0.840306	0.00456693		hsa_circ_0002248	GNB4	0.77599	0.0139605
															hsa-miR-329-5p	RAP1A	-1.40081	6.76228e-12	signal transduction	GO:0007165	Yes	726	-0.75657	0.018295		hsa_circ_0002248	GPRC5A	0.775844	0.0139903
															hsa-miR-762	COMT	-2.1888	1.88855e-93	small molecule metabolic process	GO:0044281	Yes	746	-0.946123	0.000113363		hsa_circ_0002248	NCS1	0.773174	0.014541
															hsa-miR-762	PLCXD1	-3.25256	7.35803e-69	lipid metabolic process	GO:0006629		746	-0.955381	5.91387e-05		hsa_circ_0002248	ZNF8	0.772791	0.0146213
															hsa-miR-619-5p	PLCXD1	-3.25256	7.35803e-69	lipid metabolic process	GO:0006629		629	-0.993065	9.08571e-08		hsa_circ_0002248	HELLS	0.772497	0.0146829
															hsa-miR-329-5p	CBX5	-1.39538	1.83536e-72	viral reproduction	GO:0016032	Yes	588	-0.840556	0.00454307		hsa_circ_0002248	MARVELD1	0.770351	0.015139
															hsa-miR-539-5p	CBX5	-1.39538	1.83536e-72	viral reproduction	GO:0016032	Yes	1155	-0.896168	0.00107156		hsa_circ_0002248	IPP	0.770159	0.0151804
															hsa-miR-619-5p	LIPG	-2.11967	2.42045e-148	cell proliferation	GO:0008283		834	-0.994454	4.16028e-08		hsa_circ_0002248	EPS8L2	0.769459	0.0153314
															hsa-miR-539-5p	LIPG	-2.11967	2.42045e-148	cell proliferation	GO:0008283		880	-0.988794	4.85158e-07		hsa_circ_0002248	RPL23	0.768411	0.0155594
															hsa-miR-762	C12orf43	-2.00787	8.0375e-26				595	-0.932841	0.000241936		hsa_circ_0002248	MGAT4A	0.767893	0.0156731
															hsa-miR-619-5p	C12orf43	-2.00787	8.0375e-26				688	-0.982055	2.50467e-06		hsa_circ_0002248	LANCL1	0.767777	0.0156985
															hsa-miR-329-5p	CTSC	-1.20009	1.37915e-76	proteolysis	GO:0006508		575	-0.757697	0.0180218		hsa_circ_0002248	PDP2	0.76716	0.0158346
															hsa-miR-762	PFDN6	-1.95314	6.36474e-28	cellular protein metabolic process	GO:0044267		604	-0.960128	4.00775e-05		hsa_circ_0002248	MXRA7	0.766654	0.0159469
															hsa-miR-619-5p	HUNK	-3.60051	0.0459681	signal transduction	GO:0007165	Yes	658	-0.974294	8.745e-06		hsa_circ_0002248	QSOX1	0.766474	0.0159869
															hsa-miR-6836-5p	CNNM4	-1.23886	7.44472e-30	ion transport	GO:0006811		614	-0.788692	0.0115341		hsa_circ_0002248	SLC26A2	0.76574	0.0161509
															hsa-miR-619-5p	GALNT6	-1.12389	7.81287e-25	cellular protein metabolic process	GO:0044267		1122	-0.85089	0.0036317		hsa_circ_0002248	TTYH3	0.764808	0.0163608
															hsa-miR-619-5p	CAMK4	-3.82546	0.0299454	signal transduction	GO:0007165	Yes	635	-0.849603	0.00373769		hsa_circ_0002248	SAMHD1	0.764662	0.0163938
															hsa-miR-762	PANX2	-3.35496	6.58574e-09	synaptic transmission	GO:0007268		601	-0.881445	0.0016792		hsa_circ_0002248	SYNJ2BP	0.764638	0.0163992
															hsa-miR-6836-5p	PANX2	-3.35496	6.58574e-09	synaptic transmission	GO:0007268		588	-0.84195	0.00441195		hsa_circ_0002248	BCAM	0.764555	0.0164181
															hsa-miR-619-5p	MARVELD3	-1.47345	1.07438e-11	cell-cell junction organization	GO:0045216		723	-0.765115	0.0162914		hsa_circ_0002248	NWD1	0.762822	0.0168139
															hsa-miR-762	SAPCD2	-1.91288	1.67885e-38				860	-0.950966	8.19215e-05		hsa_circ_0002248	EVL	0.762482	0.0168923
															hsa-miR-762	ARHGAP1	-1.29248	1.93897e-54	signal transduction	GO:0007165	Yes	934	-0.958016	4.79144e-05		hsa_circ_0002248	NARF	0.761977	0.0170092
															hsa-miR-6836-5p	ARHGAP1	-1.29248	1.93897e-54	signal transduction	GO:0007165	Yes	592	-0.857406	0.0031268		hsa_circ_0002248	GEMIN6	0.761479	0.0171251
															hsa-miR-329-5p	CTBS	-1.32879	7.22037e-05	oligosaccharide catabolic process	GO:0009313		911	-0.790388	0.0112333		hsa_circ_0002248	CHST12	0.760323	0.0173959
															hsa-miR-619-5p	SMIM7	-1.12434	4.10692e-05				524	-0.730286	0.0254668		hsa_circ_0002248	TMEM19	0.759587	0.0175697
															hsa-miR-6836-5p	SFT2D2	-1.65487	1.31831e-31	protein transport	GO:0015031		600	-0.700741	0.0354898		hsa_circ_0002248	SLFN13	0.75936	0.0176237
															hsa-miR-619-5p	SFT2D2	-1.65487	1.31831e-31	protein transport	GO:0015031		614	-0.757056	0.0181768		hsa_circ_0002248	TLCD2	0.757865	0.0179813
															hsa-miR-6836-5p	TBC1D16	-1.68227	1.47393e-32				731	-0.816429	0.0072558		hsa_circ_0002248	TSPAN3	0.757672	0.0180278
															hsa-miR-329-5p	VANGL1	-1.67291	2.24478e-36	multicellular organismal development	GO:0007275		740	-0.770753	0.015053		hsa_circ_0002248	CDAN1	0.757401	0.0180933
															hsa-miR-6836-5p	VANGL1	-1.67291	2.24478e-36	multicellular organismal development	GO:0007275		601	-0.736414	0.0236537		hsa_circ_0002248	CACNG8	0.755862	0.0184679
															hsa-miR-619-5p	POLR2D	-1.1745	5.94582e-22	transcription, DNA-dependent	GO:0006351	Yes	836	-0.793964	0.0106166		hsa_circ_0002248	TMEM213	0.755174	0.018637
															hsa-miR-619-5p	RRP1	-1.70859	2.11099e-48	rRNA processing	GO:0006364		521	-0.984863	1.38431e-06		hsa_circ_0002248	HMGA2	0.754641	0.0187689
															hsa-miR-329-5p	MCUR1	-1.2593	9.3057e-11	calcium ion import	GO:0070509		611	-0.704296	0.034168		hsa_circ_0002248	PRPSAP1	0.754536	0.0187949
															hsa-miR-619-5p	MCUR1	-1.2593	9.3057e-11	calcium ion import	GO:0070509		821	-0.795102	0.0104252		hsa_circ_0002248	GNE	0.754531	0.0187962
															hsa-miR-619-5p	SNRPD1	-1.63252	1.17795e-38	gene expression	GO:0010467	Yes	680	-0.860219	0.00292455		hsa_circ_0002248	URM1	0.754146	0.0188917
															hsa-miR-6836-5p	SAC3D1	-3.5438	3.77928e-34	mitosis	GO:0007067		580	-0.852926	0.00346835		hsa_circ_0002248	TSEN54	0.754115	0.0188995
															hsa-miR-619-5p	DISP2	-1.87336	0.0104004	smoothened signaling pathway	GO:0007224		2028	-0.904992	0.000792283		hsa_circ_0002248	FOXRED2	0.753193	0.0191298
															hsa-miR-539-5p	DISP2	-1.87336	0.0104004	smoothened signaling pathway	GO:0007224		754	-0.878436	0.0018276		hsa_circ_0002248	CYB561A3	0.750576	0.0197938
															hsa-miR-619-5p	MAT2B	-1.31845	4.82637e-32	small molecule metabolic process	GO:0044281	Yes	510	-0.900626	0.000923137		hsa_circ_0002248	KIAA1147	0.750242	0.0198799
															hsa-miR-6836-5p	LGALS3BP	-2.30992	2.1266e-161	signal transduction	GO:0007165	Yes	569	-0.848496	0.00383054		hsa_circ_0002248	F11R	0.750031	0.0199341
															hsa-miR-329-5p	KIAA1958	-1.29403	1.92156e-05				1610	-0.742844	0.0218448		hsa_circ_0002248	RPS27L	0.7484	0.0203575
															hsa-miR-619-5p	KIAA1958	-1.29403	1.92156e-05				983	-0.771647	0.0148625		hsa_circ_0002248	CLYBL	0.748116	0.020432
															hsa-miR-539-5p	KIAA1958	-1.29403	1.92156e-05				856	-0.805848	0.00873135		hsa_circ_0002248	MYRF	0.748026	0.0204555
															hsa-miR-619-5p	FCF1	-1.62153	7.33405e-17	rRNA processing	GO:0006364		1161	-0.798273	0.00990416		hsa_circ_0002248	COX18	0.747437	0.0206104
															hsa-miR-6836-5p	FAM109A	-2.03679	1.83717e-19	endosome organization	GO:0007032		587	-0.887355	0.0014125		hsa_circ_0002248	HSF4	0.747117	0.0206948
															hsa-miR-329-5p	SKA2	-1.32314	4.10502e-08	mitosis	GO:0007067		582	-0.708481	0.0326529		hsa_circ_0002248	FIBCD1	0.746072	0.0209723
															hsa-miR-619-5p	SLC25A23	-2.17418	4.4453e-116	transmembrane transport	GO:0055085	Yes	777	-0.972109	1.16102e-05		hsa_circ_0002248	PPIL2	0.745423	0.0211459
															hsa-miR-619-5p	OGFOD3	-3.25686	1.6541e-57				656	-0.98119	2.95077e-06		hsa_circ_0002248	DNAJC15	0.744736	0.0213305
															hsa-miR-6836-5p	KLHDC4	-1.26447	5.95309e-23				756	-0.767547	0.0157491		hsa_circ_0002248	HMGB1	0.742747	0.0218714
															hsa-miR-619-5p	ITPRIPL1	-2.07037	0.00024876				667	-0.877975	0.00185112		hsa_circ_0002248	LRPAP1	0.742611	0.0219087
															hsa-miR-619-5p	ANAPC16	-1.1799	1.18349e-25	mitosis	GO:0007067		993	-0.873482	0.00209125		hsa_circ_0002248	TXNL4A	0.741546	0.0222025
															hsa-miR-762	IMPDH1	-1.28735	5.47913e-59	small molecule metabolic process	GO:0044281	Yes	576	-0.921488	0.000413225		hsa_circ_0002248	APC2	0.740983	0.0223586
															hsa-miR-6836-5p	IMPDH1	-1.28735	5.47913e-59	small molecule metabolic process	GO:0044281	Yes	890	-0.804526	0.00892878		hsa_circ_0002248	CCDC85C	0.739932	0.0226524
															hsa-miR-619-5p	GK5	-1.75529	1.39182e-33	carbohydrate metabolic process	GO:0005975		2379	-0.789633	0.0113665		hsa_circ_0002248	FBXO17	0.739668	0.0227265
															hsa-miR-329-5p	TM4SF1	-1.29029	1.54121e-160				588	-0.818187	0.00702832		hsa_circ_0002248	CHRNA5	0.739605	0.022744
															hsa-miR-619-5p	SYAP1	-1.45365	3.01977e-36				682	-0.927773	0.000310514		hsa_circ_0002248	BCL2L1	0.73921	0.0228555
															hsa-miR-619-5p	DFFA	-2.52252	6.1623e-77	signal transduction	GO:0007165	Yes	2218	-0.988023	6.11847e-07		hsa_circ_0002248	ACVR2B	0.7389	0.022943
															hsa-miR-329-5p	EIF4EBP2	-1.76715	2.35781e-62	insulin receptor signaling pathway	GO:0008286		609	-0.7718	0.0148301		hsa_circ_0002248	EFCAB11	0.737957	0.0232108
															hsa-miR-619-5p	LYRM4	-1.4194	7.28948e-10	small molecule metabolic process	GO:0044281	Yes	526	-0.940752	0.000157254		hsa_circ_0002248	PARVB	0.737723	0.0232777
															hsa-miR-6836-5p	TGFB1I1	-3.12599	1.51708e-69	positive regulation of transcription, DNA-dependent	GO:0045893		583	-0.855546	0.0032656		hsa_circ_0002248	SCAI	0.737236	0.0234172
															hsa-miR-539-5p	HNRNPR	-1.25141	8.65873e-34	gene expression	GO:0010467	Yes	726	-0.801033	0.00946528		hsa_circ_0002248	TMEM120B	0.735297	0.0239775
															hsa-miR-329-5p	KCNC4	-2.62949	2.29742e-41	synaptic transmission	GO:0007268		1302	-0.922718	0.000391499		hsa_circ_0002248	VIL1	0.735142	0.0240228
															hsa-miR-762	KCNC4	-2.62949	2.29742e-41	synaptic transmission	GO:0007268		1795	-0.94875	9.54178e-05		hsa_circ_0002248	HSPA2	0.735047	0.0240506
															hsa-miR-6836-5p	KCNC4	-2.62949	2.29742e-41	synaptic transmission	GO:0007268		1053	-0.846449	0.00400628		hsa_circ_0002248	ONECUT2	0.735047	0.0240506
															hsa-miR-619-5p	KCNC4	-2.62949	2.29742e-41	synaptic transmission	GO:0007268		1510	-0.990219	3.01835e-07		hsa_circ_0002248	DDX54	0.734822	0.0241162
															hsa-miR-539-5p	KCNC4	-2.62949	2.29742e-41	synaptic transmission	GO:0007268		923	-0.984485	1.50879e-06		hsa_circ_0002248	IRAK1	0.734111	0.0243247
															hsa-miR-619-5p	PIGM	-1.46929	2.5861e-08	cellular protein metabolic process	GO:0044267		601	-0.716628	0.029831		hsa_circ_0002248	CAMK2N2	0.732796	0.0247135
															hsa-miR-619-5p	PTGFRN	-1.48502	1.39648e-26	lipid particle organization	GO:0034389		576	-0.804727	0.0088986		hsa_circ_0002248	SUFU	0.732249	0.0248765
															hsa-miR-6836-5p	SLC2A11	-1.13313	0.00562235	transmembrane transport	GO:0055085	Yes	889	-0.781119	0.0129432		hsa_circ_0002248	PAIP2B	0.731934	0.0249705
															hsa-miR-619-5p	SLC2A11	-1.13313	0.00562235	transmembrane transport	GO:0055085	Yes	554	-0.790335	0.0112425		hsa_circ_0002248	ABCD1	0.731832	0.0250012
															hsa-miR-762	PSMB2	-2.88498	4.2907e-241	small molecule metabolic process	GO:0044281	Yes	566	-0.941949	0.000146591		hsa_circ_0002248	LSM11	0.731792	0.0250132
															hsa-miR-619-5p	PSMB2	-2.88498	4.2907e-241	small molecule metabolic process	GO:0044281	Yes	532	-0.983108	2.02887e-06		hsa_circ_0002248	TYSND1	0.728846	0.0259058
															hsa-miR-329-5p	ITGA2	-1.27466	2.86067e-46	viral reproduction	GO:0016032	Yes	596	-0.802916	0.00917349		hsa_circ_0002248	RCAN3	0.727442	0.0263386
															hsa-miR-619-5p	SPTLC2	-1.32445	1.13687e-31	small molecule metabolic process	GO:0044281	Yes	973	-0.804236	0.00897263		hsa_circ_0002248	SPCS1	0.7266	0.0266002
															hsa-miR-539-5p	SPTLC2	-1.32445	1.13687e-31	small molecule metabolic process	GO:0044281	Yes	587	-0.834997	0.00509277		hsa_circ_0002248	SEMA4G	0.72655	0.0266159
															hsa-miR-762	SLC35C2	-1.43222	1.34842e-30	transport	GO:0006810	Yes	1029	-0.936243	0.000202377		hsa_circ_0002248	SLC25A26	0.725938	0.0268071
															hsa-miR-619-5p	MPV17L	-2.52172	2.76094e-08	reactive oxygen species metabolic process	GO:0072593		1682	-0.983384	1.91587e-06		hsa_circ_0002248	ALDH2	0.725169	0.0270488
															hsa-miR-329-5p	KIAA1143	-1.91292	1.33802e-20				589	-0.827096	0.00594972		hsa_circ_0002248	PTTG1IP	0.724553	0.0272438
															hsa-miR-6836-5p	KHK	-4.13197	1.61637e-11	small molecule metabolic process	GO:0044281	Yes	601	-0.852211	0.00352512		hsa_circ_0002248	MMP15	0.724312	0.02732
															hsa-miR-762	GPR153	-2.63802	2.13131e-10				579	-0.898358	0.000996739		hsa_circ_0002248	NAGA	0.724101	0.0273871
															hsa-miR-329-5p	EMC3	-1.1686	3.36241e-22				580	-0.868549	0.00237881		hsa_circ_0002248	SNTB2	0.723694	0.0275168
															hsa-miR-619-5p	FKBP5	-1.09775	6.26873e-07	protein folding	GO:0006457		631	-0.74867	0.020287		hsa_circ_0002248	TMEM154	0.723577	0.027554
															hsa-miR-762	RASSF7	-2.7045	1.20026e-74	signal transduction	GO:0007165	Yes	626	-0.940874	0.000156149		hsa_circ_0002248	G3BP1	0.722895	0.0277722
															hsa-miR-619-5p	KCNK6	-3.18287	3.05568e-14	synaptic transmission	GO:0007268		1852	-0.976008	6.88011e-06		hsa_circ_0002248	ORAI1	0.722893	0.027773
															hsa-miR-619-5p	PXMP4	-4.04226	2.43522e-47				1176	-0.983304	1.94802e-06		hsa_circ_0002248	MVB12B	0.722671	0.0278443
															hsa-miR-762	JMJD8	-1.58217	1.64443e-29				602	-0.952285	7.45612e-05		hsa_circ_0002248	VWA1	0.722493	0.0279015
															hsa-miR-329-5p	TUBGCP4	-1.39737	5.15393e-11	mitotic cell cycle	GO:0000278		615	-0.882201	0.0016433		hsa_circ_0002248	GLI2	0.722222	0.0279889
															hsa-miR-619-5p	TUBGCP4	-1.39737	5.15393e-11	mitotic cell cycle	GO:0000278		1159	-0.932068	0.000251635		hsa_circ_0002248	SLC25A35	0.722211	0.0279923
															hsa-miR-6836-5p	RAB43	-2.77247	2.22753e-06	protein transport	GO:0015031		1008	-0.724115	0.0273827		hsa_circ_0002248	TROAP	0.721143	0.0283382
															hsa-miR-6836-5p	MFSD10	-2.08772	4.27214e-78	transport	GO:0006810	Yes	603	-0.834569	0.00513684		hsa_circ_0002248	HES6	0.719384	0.0289138
															hsa-miR-6836-5p	FHOD1	-1.78016	1.68656e-38	positive regulation of transcription from RNA polymerase II promoter	GO:0045944		749	-0.872117	0.00216825		hsa_circ_0002248	SF3B3	0.719156	0.028989
															hsa-miR-619-5p	GNB4	-2.0604	7.15617e-18	small molecule metabolic process	GO:0044281	Yes	540	-0.768523	0.015535		hsa_circ_0002248	PDLIM5	0.719058	0.0290214
															hsa-miR-762	GPRC5A	-2.80536	0	signal transduction	GO:0007165	Yes	731	-0.945702	0.000116447		hsa_circ_0002248	DBNDD1	0.718315	0.0292674
															hsa-miR-762	NCS1	-1.9786	3.67209e-46	phosphatidylinositol-mediated signaling	GO:0048015		1477	-0.94533	0.000119223		hsa_circ_0002248	LYNX1	0.717203	0.029638
															hsa-miR-329-5p	ZNF8	-1.3022	5.12201e-05	transcription, DNA-dependent	GO:0006351	Yes	739	-0.787355	0.011775		hsa_circ_0002248	TOR4A	0.715839	0.0300972
															hsa-miR-762	ZNF8	-1.3022	5.12201e-05	transcription, DNA-dependent	GO:0006351	Yes	1130	-0.758438	0.0178437		hsa_circ_0002248	JDP2	0.71582	0.0301036
															hsa-miR-619-5p	ZNF8	-1.3022	5.12201e-05	transcription, DNA-dependent	GO:0006351	Yes	680	-0.731669	0.0250499		hsa_circ_0002248	NAPEPLD	0.715187	0.030318
															hsa-miR-619-5p	HELLS	-2.03031	1.18565e-21	transcription, DNA-dependent	GO:0006351	Yes	567	-0.798514	0.00986533		hsa_circ_0002248	MAGT1	0.714749	0.0304672
															hsa-miR-539-5p	HELLS	-2.03031	1.18565e-21	transcription, DNA-dependent	GO:0006351	Yes	629	-0.83736	0.0048539		hsa_circ_0002248	CBX7	0.713195	0.0309999
															hsa-miR-762	MARVELD1	-1.95251	1.64526e-23	cell cycle	GO:0007049		761	-0.966684	2.15114e-05		hsa_circ_0002248	DESI1	0.71316	0.0310121
															hsa-miR-619-5p	MARVELD1	-1.95251	1.64526e-23	cell cycle	GO:0007049		732	-0.981129	2.984e-06		hsa_circ_0002248	BCL7C	0.707693	0.032935
															hsa-miR-619-5p	IPP	-1.13797	0.000318302				520	-0.743483	0.0216703		hsa_circ_0002248	POLH	0.707524	0.0329956
															hsa-miR-762	EPS8L2	-1.73517	1.72607e-140	regulation of Rho GTPase activity	GO:0032319		1037	-0.927083	0.000320809		hsa_circ_0002248	AP4M1	0.706288	0.0334413
															hsa-miR-619-5p	RPL23	-1.63214	6.46631e-173	gene expression	GO:0010467	Yes	663	-0.885185	0.00150673		hsa_circ_0002248	POR	0.705975	0.0335546
															hsa-miR-619-5p	MGAT4A	-1.65037	1.32694e-08	cellular protein metabolic process	GO:0044267		520	-0.759377	0.0176197		hsa_circ_0002248	ZFP14	0.705918	0.0335754
															hsa-miR-329-5p	LANCL1	-1.57128	3.86902e-20	G-protein coupled receptor signaling pathway	GO:0007186		581	-0.798472	0.00987199		hsa_circ_0002248	GBP4	0.705004	0.0339083
															hsa-miR-619-5p	PDP2	-1.51215	3.78246e-17	small molecule metabolic process	GO:0044281	Yes	1240	-0.820003	0.00679849		hsa_circ_0002248	PDXK	0.703717	0.0343808
															hsa-miR-329-5p	MXRA7	-1.68471	4.60453e-19				712	-0.922136	0.000401678		hsa_circ_0002248	MEN1	0.703249	0.0345539
															hsa-miR-762	QSOX1	-2.55025	0	protein folding	GO:0006457		612	-0.951502	7.88708e-05		hsa_circ_0002248	GSTM3	0.702153	0.034961
															hsa-miR-6836-5p	QSOX1	-2.55025	0	protein folding	GO:0006457		749	-0.864224	0.0026525		hsa_circ_0002248	THRA	0.70167	0.0351414
															hsa-miR-619-5p	SLC26A2	-2.14076	1.5429e-23	small molecule metabolic process	GO:0044281	Yes	665	-0.748768	0.0202617		hsa_circ_0006275	ST8SIA3	0.976524	6.37884e-06
															hsa-miR-762	TTYH3	-1.18739	3.32765e-76	transmembrane transport	GO:0055085	Yes	1261	-0.90506	0.000790374		hsa_circ_0006275	WNT2B	0.97451	8.4922e-06
															hsa-miR-6836-5p	TTYH3	-1.18739	3.32765e-76	transmembrane transport	GO:0055085	Yes	1041	-0.827394	0.00591579		hsa_circ_0006275	RAB30	0.962898	3.12348e-05
															hsa-miR-619-5p	SAMHD1	-1.14795	5.96854e-19	innate immune response	GO:0045087	Yes	541	-0.812716	0.00775261		hsa_circ_0006275	USP54	0.952737	7.21478e-05
															hsa-miR-329-5p	SYNJ2BP	-1.96194	9.47586e-16	intracellular distribution of mitochondria	GO:0048312		741	-0.731132	0.0252114		hsa_circ_0006275	CREB3L2	0.949872	8.83992e-05
															hsa-miR-619-5p	SYNJ2BP	-1.96194	9.47586e-16	intracellular distribution of mitochondria	GO:0048312		869	-0.803412	0.00909757		hsa_circ_0006275	ZNF556	0.948921	9.4321e-05
															hsa-miR-762	BCAM	-2.82222	1.69922e-90	signal transduction	GO:0007165	Yes	1510	-0.935368	0.000212078		hsa_circ_0006275	ZBTB11	0.948082	9.9776e-05
															hsa-miR-762	NWD1	-2.11998	0.0127001				580	-0.735674	0.023868		hsa_circ_0006275	ABHD4	0.945022	0.00012155
															hsa-miR-619-5p	NWD1	-2.11998	0.0127001				964	-0.753929	0.0189457		hsa_circ_0006275	USP15	0.943399	0.000134365
															hsa-miR-762	EVL	-2.08574	2.43417e-15	axon guidance	GO:0007411		576	-0.96564	2.39392e-05		hsa_circ_0006275	SMG7	0.940738	0.000157388
															hsa-miR-619-5p	NARF	-2.69351	7.45205e-46				537	-0.956149	5.5695e-05		hsa_circ_0006275	KMT2C	0.939114	0.000172726
															hsa-miR-619-5p	GEMIN6	-2.11379	2.37258e-12	gene expression	GO:0010467	Yes	700	-0.88019	0.00174004		hsa_circ_0006275	POU2F2	0.938588	0.000177908
															hsa-miR-762	CHST12	-3.02945	2.73367e-42	small molecule metabolic process	GO:0044281	Yes	1345	-0.96433	2.72535e-05		hsa_circ_0006275	MAP3K9	0.936082	0.000204138
															hsa-miR-619-5p	CHST12	-3.02945	2.73367e-42	small molecule metabolic process	GO:0044281	Yes	2334	-0.981065	3.01957e-06		hsa_circ_0006275	PDGFRB	0.935788	0.000207374
															hsa-miR-539-5p	CHST12	-3.02945	2.73367e-42	small molecule metabolic process	GO:0044281	Yes	762	-0.978614	4.61249e-06		hsa_circ_0006275	RASAL2	0.934497	0.000222062
															hsa-miR-619-5p	TMEM19	-1.95336	5.70018e-12				690	-0.868709	0.00236909		hsa_circ_0006275	EXOC5	0.933739	0.000231005
															hsa-miR-619-5p	SLFN13	-1.84333	2.07423e-12				1304	-0.755435	0.0185729		hsa_circ_0006275	FBXO45	0.931364	0.000260687
															hsa-miR-619-5p	TLCD2	-2.71106	2.2649e-05				1263	-0.785796	0.0120601		hsa_circ_0006275	MEF2C	0.927793	0.000310229
															hsa-miR-619-5p	TSPAN3	-1.0901	1.08715e-54				923	-0.705282	0.0338069		hsa_circ_0006275	SMAD2	0.927147	0.000319846
															hsa-miR-619-5p	CDAN1	-1.47452	5.24623e-12	chromatin assembly	GO:0031497		689	-0.936622	0.000198265		hsa_circ_0006275	RABL2A	0.926397	0.000331274
															hsa-miR-619-5p	CACNG8	-1.46868	4.79031e-07	synaptic transmission	GO:0007268		1733	-0.732063	0.0249321		hsa_circ_0006275	ZNF317	0.924212	0.00036618
															hsa-miR-619-5p	TMEM213	-2.14184	0.0188155				1200	-0.701649	0.0351492		hsa_circ_0006275	GPATCH8	0.923021	0.000386257
															hsa-miR-539-5p	TMEM213	-2.14184	0.0188155				570	-0.7573	0.0181178		hsa_circ_0006275	CRTC2	0.921809	0.00040748
															hsa-miR-619-5p	HMGA2	-1.0871	2.19554e-20	regulation of transcription, DNA-dependent	GO:0006355	Yes	817	-0.750653	0.0197741		hsa_circ_0006275	PLEKHA3	0.921505	0.000412929
															hsa-miR-619-5p	PRPSAP1	-1.28822	3.48234e-15	nucleobase-containing compound metabolic process	GO:0006139		690	-0.819351	0.00688043		hsa_circ_0006275	RAB6B	0.920821	0.000425355
															hsa-miR-619-5p	GNE	-1.40314	1.31071e-12	cell adhesion	GO:0007155		680	-0.763944	0.0165569		hsa_circ_0006275	ZFP41	0.920723	0.00042717
															hsa-miR-762	URM1	-2.55301	1.27361e-57	tRNA thio-modification	GO:0034227		768	-0.891935	0.00122715		hsa_circ_0006275	AGO3	0.915956	0.000521521
															hsa-miR-762	TSEN54	-1.45205	1.97033e-38	mRNA processing	GO:0006397		789	-0.912061	0.000608757		hsa_circ_0006275	DGKD	0.915378	0.000533884
															hsa-miR-762	FOXRED2	-1.23484	8.89412e-24	ER-associated protein catabolic process	GO:0030433		597	-0.707985	0.0328301		hsa_circ_0006275	APLF	0.911037	0.000633292
															hsa-miR-619-5p	FOXRED2	-1.23484	8.89412e-24	ER-associated protein catabolic process	GO:0030433		835	-0.742577	0.0219181		hsa_circ_0006275	ZBTB4	0.910119	0.000655849
															hsa-miR-762	CYB561A3	-2.48062	4.70547e-23				618	-0.915582	0.000529494		hsa_circ_0006275	TNRC6A	0.909328	0.000675719
															hsa-miR-619-5p	CYB561A3	-2.48062	4.70547e-23				646	-0.961174	3.6557e-05		hsa_circ_0006275	CD226	0.908004	0.000709946
															hsa-miR-329-5p	KIAA1147	-1.42103	4.46167e-22				579	-0.7324	0.0248314		hsa_circ_0006275	TNRC6B	0.907728	0.000717232
															hsa-miR-619-5p	F11R	-2.75229	3.20229e-117	viral reproduction	GO:0016032	Yes	524	-0.983659	1.80768e-06		hsa_circ_0006275	NUDT4	0.900261	0.000934708
															hsa-miR-762	RPS27L	-2.20247	9.28165e-13	response to DNA damage stimulus	GO:0006974		570	-0.829674	0.00566013		hsa_circ_0006275	PLAGL2	0.899609	0.000955654
															hsa-miR-619-5p	RPS27L	-2.20247	9.28165e-13	response to DNA damage stimulus	GO:0006974		1519	-0.908732	0.000691002		hsa_circ_0006275	CCDC80	0.885054	0.00151253
															hsa-miR-6836-5p	CLYBL	-2.88725	0.00801343	cellular aromatic compound metabolic process	GO:0006725		888	-0.871382	0.00221057		hsa_circ_0006275	TMEM106B	0.882159	0.00164526
															hsa-miR-762	MYRF	-1.39936	3.46713e-50	transcription, DNA-dependent	GO:0006351	Yes	612	-0.931049	0.000264821		hsa_circ_0006275	DAGLA	0.881515	0.00167586
															hsa-miR-6836-5p	MYRF	-1.39936	3.46713e-50	transcription, DNA-dependent	GO:0006351	Yes	579	-0.779506	0.0132576		hsa_circ_0006275	ZNF26	0.876443	0.00193073
															hsa-miR-619-5p	COX18	-1.20239	1.3599e-06	protein transport	GO:0015031		536	-0.898932	0.00097772		hsa_circ_0006275	SLC8A2	0.874946	0.00201074
															hsa-miR-762	HSF4	-1.38547	0.0377825	transcription, DNA-dependent	GO:0006351	Yes	595	-0.749634	0.0200368		hsa_circ_0006275	RGMA	0.870735	0.00224824
															hsa-miR-6836-5p	FIBCD1	-2.69199	2.48341e-28				604	-0.890629	0.00127817		hsa_circ_0006275	PTPN14	0.857941	0.00308763
															hsa-miR-762	PPIL2	-2.29319	2.16552e-55	blood coagulation	GO:0007596		584	-0.942181	0.000144583		hsa_circ_0006275	MRPL42	0.847651	0.0039024
															hsa-miR-6836-5p	PPIL2	-2.29319	2.16552e-55	blood coagulation	GO:0007596		764	-0.862812	0.00274632		hsa_circ_0006275	TRIM67	0.846161	0.00403149
															hsa-miR-329-5p	DNAJC15	-1.24304	4.39316e-15	protein transport	GO:0015031		578	-0.801101	0.00945464		hsa_circ_0006275	CHRNB2	0.835882	0.00500231
															hsa-miR-539-5p	DNAJC15	-1.24304	4.39316e-15	protein transport	GO:0015031		583	-0.915147	0.00053888		hsa_circ_0006275	ZNF384	0.829198	0.00571282
															hsa-miR-619-5p	HMGB1	-1.32662	3.05436e-90	positive regulation of transcription from RNA polymerase II promoter	GO:0045944		523	-0.805949	0.00871631		hsa_circ_0006275	BAK1	0.812081	0.00783979
															hsa-miR-619-5p	LRPAP1	-1.20444	1.40233e-47	vesicle-mediated transport	GO:0016192		740	-0.959001	4.41371e-05		hsa_circ_0006275	KCNQ2	0.811347	0.00794135
															hsa-miR-619-5p	TXNL4A	-1.06494	5.28586e-16	gene expression	GO:0010467	Yes	715	-0.929564	0.000284898		hsa_circ_0006275	LDLRAD4	0.808234	0.0083823
															hsa-miR-762	APC2	-1.81189	7.45606e-07	Wnt receptor signaling pathway	GO:0016055		1502	-0.841905	0.00441614		hsa_circ_0006275	CDH4	0.807106	0.00854613
															hsa-miR-6836-5p	APC2	-1.81189	7.45606e-07	Wnt receptor signaling pathway	GO:0016055		572	-0.762252	0.0169455		hsa_circ_0006275	ATXN1L	0.806561	0.00862607
															hsa-miR-329-5p	CCDC85C	-1.10738	5.09152e-24	cerebral cortex development	GO:0021987		745	-0.83669	0.00492081		hsa_circ_0006275	BHMT	0.797331	0.010057
															hsa-miR-762	CCDC85C	-1.10738	5.09152e-24	cerebral cortex development	GO:0021987		1388	-0.877755	0.00186236		hsa_circ_0006275	KCNT1	0.77744	0.0136676
															hsa-miR-619-5p	CCDC85C	-1.10738	5.09152e-24	cerebral cortex development	GO:0021987		810	-0.89592	0.00108027		hsa_circ_0006275	ITGA11	0.775295	0.0141023
															hsa-miR-762	FBXO17	-1.3002	2.06962e-06	protein catabolic process	GO:0030163		868	-0.933431	0.000234713		hsa_circ_0006275	ZBED3	0.764368	0.0164604
															hsa-miR-619-5p	CHRNA5	-3.03033	1.01888e-05	signal transduction	GO:0007165	Yes	665	-0.960875	3.75387e-05		hsa_circ_0006275	YJEFN3	0.750487	0.0198168
															hsa-miR-762	BCL2L1	-2.71736	0	innate immune response	GO:0045087	Yes	577	-0.915283	0.00053594		hsa_circ_0029617	SLC25A45	0.983491	1.87326e-06
															hsa-miR-329-5p	ACVR2B	-1.00106	0.00515029	regulation of transcription, DNA-dependent	GO:0006355	Yes	731	-0.724594	0.0272308		hsa_circ_0029617	ZFP41	0.972467	1.10999e-05
															hsa-miR-539-5p	ACVR2B	-1.00106	0.00515029	regulation of transcription, DNA-dependent	GO:0006355	Yes	729	-0.7849	0.012226		hsa_circ_0029617	RUNX1	0.952306	7.44449e-05
															hsa-miR-619-5p	EFCAB11	-1.97444	2.77623e-05				833	-0.803236	0.00912454		hsa_circ_0029617	MAP3K10	0.945733	0.00011622
															hsa-miR-619-5p	PARVB	-2.25588	1.25278e-25	cell adhesion	GO:0007155		518	-0.965164	2.51094e-05		hsa_circ_0032503	TNRC6B	0.829122	0.00572134
															hsa-miR-329-5p	SCAI	-1.7144	3.16901e-06	transcription, DNA-dependent	GO:0006351	Yes	882	-0.838667	0.00472502		hsa_circ_0032503	LRRK2	0.995902	1.44529e-08
															hsa-miR-619-5p	SCAI	-1.7144	3.16901e-06	transcription, DNA-dependent	GO:0006351	Yes	603	-0.883405	0.00158718		hsa_circ_0032503	FAM167A	0.989152	4.33231e-07
															hsa-miR-762	TMEM120B	-1.73443	4.45481e-26				882	-0.891057	0.00126128		hsa_circ_0032503	PRLR	0.976132	6.75688e-06
															hsa-miR-6836-5p	TMEM120B	-1.73443	4.45481e-26				880	-0.908689	0.000692098		hsa_circ_0032503	INTU	0.968318	1.80687e-05
															hsa-miR-329-5p	VIL1	-2.17172	0.00226522	epidermal growth factor receptor signaling pathway	GO:0007173		738	-0.843367	0.00428129		hsa_circ_0032503	ADAMTS4	0.966957	2.0907e-05
															hsa-miR-329-5p	HSPA2	-3.02645	1.01271e-27	response to unfolded protein	GO:0006986		601	-0.85294	0.00346725		hsa_circ_0032503	TEX14	0.953008	7.07332e-05
															hsa-miR-539-5p	ONECUT2	-1.53708	3.42301e-83	transcription, DNA-dependent	GO:0006351	Yes	1035	-0.747096	0.0207004		hsa_circ_0032503	GNAL	0.951938	7.64502e-05
															hsa-miR-762	DDX54	-1.70243	3.08259e-59	transcription, DNA-dependent	GO:0006351	Yes	605	-0.887162	0.00142068		hsa_circ_0032503	MBD5	0.950592	8.40992e-05
															hsa-miR-6836-5p	IRAK1	-1.37552	2.25637e-73	signal transduction	GO:0007165	Yes	607	-0.785628	0.0120911		hsa_circ_0032503	FSD2	0.948032	0.000100105
															hsa-miR-762	CAMK2N2	-4.34818	0.00219098				773	-0.920525	0.000430821		hsa_circ_0032503	ST8SIA3	0.934495	0.000222085
															hsa-miR-762	SUFU	-2.51535	5.36839e-25	regulation of transcription, DNA-dependent	GO:0006355	Yes	735	-0.886748	0.0014384		hsa_circ_0032503	WNT2B	0.933815	0.000230103
															hsa-miR-6836-5p	SUFU	-2.51535	5.36839e-25	regulation of transcription, DNA-dependent	GO:0006355	Yes	1035	-0.816139	0.00729379		hsa_circ_0032503	RGS17	0.92944	0.000286621
															hsa-miR-329-5p	PAIP2B	-1.34341	8.72868e-06	negative regulation of translational initiation	GO:0045947		566	-0.860048	0.00293656		hsa_circ_0032503	REL	0.925374	0.000347304
															hsa-miR-539-5p	PAIP2B	-1.34341	8.72868e-06	negative regulation of translational initiation	GO:0045947		581	-0.905219	0.000785865		hsa_circ_0032503	PRKAA2	0.924171	0.000366856
															hsa-miR-762	ABCD1	-1.93146	1.50467e-23	small molecule metabolic process	GO:0044281	Yes	1033	-0.864354	0.00264394		hsa_circ_0032503	MON2	0.923116	0.000384631
															hsa-miR-619-5p	LSM11	-2.04837	2.79365e-07	gene expression	GO:0010467	Yes	801	-0.796653	0.010168		hsa_circ_0032503	KCNQ5	0.92003	0.000440072
															hsa-miR-329-5p	TYSND1	-1.67157	8.80988e-29	proteolysis	GO:0006508		581	-0.918492	0.000469685		hsa_circ_0032503	LRRC27	0.909923	0.000660734
															hsa-miR-619-5p	RCAN3	-1.23845	6.89551e-09	calcium-mediated signaling	GO:0019722		504	-0.718779	0.0291137		hsa_circ_0032503	ZNF383	0.909254	0.000677625
															hsa-miR-619-5p	SPCS1	-2.86968	4.54084e-190	gene expression	GO:0010467	Yes	1534	-0.955664	5.78533e-05		hsa_circ_0032503	C16orf72	0.907616	0.000720209
															hsa-miR-6836-5p	SEMA4G	-2.42669	6.06124e-12	nervous system development	GO:0007399		596	-0.771522	0.014889		hsa_circ_0032503	MAP3K9	0.905222	0.000785791
															hsa-miR-329-5p	SLC25A26	-1.14629	7.92056e-09	transport	GO:0006810	Yes	601	-0.807405	0.00850256		hsa_circ_0032503	ZMYM2	0.904883	0.000795387
															hsa-miR-329-5p	ALDH2	-2.9811	1.83265e-77	small molecule metabolic process	GO:0044281	Yes	610	-0.902808	0.000856018		hsa_circ_0032503	RANBP17	0.902856	0.000854579
															hsa-miR-619-5p	ALDH2	-2.9811	1.83265e-77	small molecule metabolic process	GO:0044281	Yes	2117	-0.951918	7.65597e-05		hsa_circ_0032503	CLPX	0.901352	0.000900407
															hsa-miR-762	PTTG1IP	-1.75909	1.73087e-169	multicellular organismal development	GO:0007275		591	-0.933506	0.000233803		hsa_circ_0032503	AMZ1	0.899507	0.000958955
															hsa-miR-762	MMP15	-2.28351	9.02631e-131	extracellular matrix organization	GO:0030198		865	-0.916054	0.000519447		hsa_circ_0032503	LRIG2	0.899317	0.000965141
															hsa-miR-6836-5p	NAGA	-2.32898	4.07164e-94	oligosaccharide metabolic process	GO:0009311		584	-0.854507	0.00334505		hsa_circ_0032503	ZNF426	0.898126	0.00100449
															hsa-miR-539-5p	SNTB2	-1.29475	3.06343e-12				593	-0.741334	0.0222611		hsa_circ_0032503	SERAC1	0.897059	0.00104068
															hsa-miR-329-5p	TMEM154	-1.98282	7.20019e-12				630	-0.890873	0.00126853		hsa_circ_0032503	TRPM7	0.894719	0.00112317
															hsa-miR-619-5p	TMEM154	-1.98282	7.20019e-12				1460	-0.95345	6.84614e-05		hsa_circ_0032503	PTBP2	0.893343	0.00117379
															hsa-miR-329-5p	G3BP1	-1.01377	2.37844e-65	transport	GO:0006810	Yes	748	-0.704839	0.0339688		hsa_circ_0032503	EEA1	0.892887	0.00119088
															hsa-miR-619-5p	G3BP1	-1.01377	2.37844e-65	transport	GO:0006810	Yes	509	-0.751213	0.0196309		hsa_circ_0032503	MR1	0.891015	0.00126295
															hsa-miR-539-5p	G3BP1	-1.01377	2.37844e-65	transport	GO:0006810	Yes	593	-0.786428	0.0119439		hsa_circ_0032503	AGO3	0.890414	0.0012867
															hsa-miR-619-5p	ORAI1	-1.8948	2.5278e-50	blood coagulation	GO:0007596		512	-0.937471	0.000189291		hsa_circ_0032503	CHD5	0.890285	0.00129183
															hsa-miR-762	MVB12B	-1.66574	0.013839	protein transport	GO:0015031		910	-0.826717	0.00599316		hsa_circ_0032503	TGFBR2	0.889942	0.00130557
															hsa-miR-762	VWA1	-3.71433	2.94998e-76	extracellular matrix organization	GO:0030198		727	-0.908571	0.000695163		hsa_circ_0032503	TANC2	0.889595	0.00131958
															hsa-miR-6836-5p	VWA1	-3.71433	2.94998e-76	extracellular matrix organization	GO:0030198		621	-0.808496	0.00834457		hsa_circ_0032503	USP15	0.889403	0.00132739
															hsa-miR-762	GLI2	-2.89482	0.0400421	transcription, DNA-dependent	GO:0006351	Yes	2080	-0.726784	0.0265428		hsa_circ_0032503	WWC2	0.888643	0.00135854
															hsa-miR-762	SLC25A35	-1.98918	8.67087e-07	transport	GO:0006810	Yes	591	-0.889663	0.00131681		hsa_circ_0032503	KIN	0.887401	0.00141053
															hsa-miR-762	TROAP	-1.43859	1.08988e-19	cell adhesion	GO:0007155		592	-0.956726	5.31995e-05		hsa_circ_0032503	INO80D	0.884551	0.00153506
															hsa-miR-762	HES6	-1.99216	1.94943e-10	transcription, DNA-dependent	GO:0006351	Yes	765	-0.996392	9.25851e-09		hsa_circ_0032503	DCAF10	0.883047	0.00160374
															hsa-miR-329-5p	SF3B3	-1.31268	1.36371e-112	gene expression	GO:0010467	Yes	876	-0.857336	0.00313189		hsa_circ_0032503	FGD6	0.883015	0.00160523
															hsa-miR-619-5p	SF3B3	-1.31268	1.36371e-112	gene expression	GO:0010467	Yes	959	-0.953864	6.6382e-05		hsa_circ_0032503	ALPK3	0.88289	0.00161103
															hsa-miR-619-5p	PDLIM5	-1.26423	2.22356e-30	regulation of dendritic spine morphogenesis	GO:0061001		851	-0.93747	0.0001893		hsa_circ_0032503	STXBP4	0.882269	0.00164009
															hsa-miR-762	DBNDD1	-2.3676	2.66548e-111				579	-0.903575	0.000833241		hsa_circ_0032503	FAM71F2	0.882153	0.00164555
															hsa-miR-762	LYNX1	-4.65798	0.000782384				1052	-0.808494	0.00834494		hsa_circ_0032503	ATP8B3	0.881294	0.00168648
															hsa-miR-6836-5p	LYNX1	-4.65798	0.000782384				579	-0.726197	0.026726		hsa_circ_0032503	KCNQ2	0.880097	0.00174461
															hsa-miR-762	TOR4A	-3.33183	2.58499e-183	chaperone mediated protein folding requiring cofactor	GO:0051085		741	-0.923402	0.00037976		hsa_circ_0032503	SLC33A1	0.877847	0.00185768
															hsa-miR-329-5p	JDP2	-2.77644	4.95868e-11	transcription, DNA-dependent	GO:0006351	Yes	582	-0.816176	0.007289		hsa_circ_0032503	PLEKHA3	0.877799	0.00186011
															hsa-miR-6836-5p	JDP2	-2.77644	4.95868e-11	transcription, DNA-dependent	GO:0006351	Yes	772	-0.796327	0.0102216		hsa_circ_0032503	CCDC50	0.877703	0.00186507
															hsa-miR-329-5p	NAPEPLD	-1.30345	8.01679e-11	phospholipid catabolic process	GO:0009395		574	-0.700103	0.0357305		hsa_circ_0032503	TP63	0.877506	0.00187524
															hsa-miR-619-5p	MAGT1	-1.25414	2.17335e-42	cellular protein metabolic process	GO:0044267		523	-0.754487	0.0188071		hsa_circ_0032503	RASAL2	0.876164	0.00194544
															hsa-miR-762	CBX7	-2.20585	2.59232e-14	transcription, DNA-dependent	GO:0006351	Yes	905	-0.838717	0.00472018		hsa_circ_0032503	ZNF546	0.876004	0.00195394
															hsa-miR-619-5p	DESI1	-3.31747	3.28229e-167				511	-0.94475	0.000123637		hsa_circ_0032503	IPMK	0.874964	0.00200979
															hsa-miR-619-5p	BCL7C	-1.65486	0.000110076	apoptotic process	GO:0006915		506	-0.895163	0.0011072		hsa_circ_0032503	REV3L	0.874059	0.00205928
															hsa-miR-619-5p	POLH	-1.06671	9.67809e-11	DNA repair	GO:0006281		805	-0.756347	0.0183493		hsa_circ_0032503	RNF6	0.873555	0.00208721
															hsa-miR-6836-5p	AP4M1	-2.34757	3.96156e-15	transport	GO:0006810	Yes	609	-0.765475	0.0162103		hsa_circ_0032503	CSNK1A1	0.87108	0.00222808
															hsa-miR-762	POR	-2.66281	1.61686e-122	negative regulation of apoptotic process	GO:0043066		591	-0.905689	0.000772676		hsa_circ_0032503	PCLO	0.870633	0.0022542
															hsa-miR-762	ZFP14	-2.36167	0.0202129	transcription, DNA-dependent	GO:0006351	Yes	580	-0.76485	0.0163511		hsa_circ_0032503	RBM33	0.867952	0.0024154
															hsa-miR-619-5p	ZFP14	-2.36167	0.0202129	transcription, DNA-dependent	GO:0006351	Yes	1369	-0.835779	0.0050128		hsa_circ_0032503	ZNF562	0.867258	0.00245834
															hsa-miR-619-5p	GBP4	-3.41332	1.0685e-05				664	-0.908546	0.000695808		hsa_circ_0032503	DGKD	0.865706	0.00255641
															hsa-miR-762	PDXK	-2.305	1.23274e-163	small molecule metabolic process	GO:0044281	Yes	760	-0.893637	0.00116284		hsa_circ_0032503	POGZ	0.864712	0.00262053
															hsa-miR-6836-5p	PDXK	-2.305	1.23274e-163	small molecule metabolic process	GO:0044281	Yes	882	-0.797882	0.00996745		hsa_circ_0032503	ZNF268	0.863641	0.00269094
															hsa-miR-762	MEN1	-2.06061	6.83861e-54	transcription, DNA-dependent	GO:0006351	Yes	781	-0.893719	0.00115981		hsa_circ_0032503	ENAH	0.862761	0.00274978
															hsa-miR-619-5p	GSTM3	-3.42289	4.0716e-88	small molecule metabolic process	GO:0044281	Yes	505	-0.94651	0.000110584		hsa_circ_0032503	ATG12	0.859535	0.00297285
															hsa-miR-762	THRA	-1.71664	1.46397e-82	positive regulation of transcription from RNA polymerase II promoter	GO:0045944		743	-0.859335	0.00298712		hsa_circ_0032503	BRAF	0.859245	0.0029935
															hsa-miR-6847-3p	FBXO45	1.6582	5.04051e-46	nervous system development	GO:0007399		595	-0.82014	0.00678141		hsa_circ_0032503	SMAD2	0.858382	0.00305557
															hsa-miR-6847-3p	SMAD2	1.03498	9.99407e-31	transcription, DNA-dependent	GO:0006351	Yes	1337	-0.825863	0.00609178		hsa_circ_0032503	INTS6	0.857412	0.00312632
															hsa-miR-6847-3p	ZNF317	2.52933	4.52639e-174	transcription, DNA-dependent	GO:0006351	Yes	612	-0.777381	0.0136795		hsa_circ_0032503	OTUD7B	0.855251	0.00328807
															hsa-miR-6847-3p	TNRC6A	1.89345	6.39062e-95	gene expression	GO:0010467	Yes	574	-0.83265	0.00533788		hsa_circ_0032503	ABCA1	0.85355	0.00341929
															hsa-miR-6847-3p	NUDT4	1.29865	1.02826e-31	small molecule metabolic process	GO:0044281	Yes	763	-0.844359	0.00419142		hsa_circ_0032503	SETD2	0.853543	0.00341989
															hsa-miR-2392	CCDC80	1.86153	0.0293438	extracellular matrix organization	GO:0030198		573	-0.721808	0.0281226		hsa_circ_0032503	ZKSCAN1	0.853162	0.00344971
															hsa-miR-6847-3p	ZNF26	1.40574	4.19493e-13	transcription, DNA-dependent	GO:0006351	Yes	752	-0.848646	0.00381786		hsa_circ_0032503	MYCL	0.852432	0.00350755
															hsa-miR-6847-3p	PTPN14	1.23953	2.00732e-57	transcription, DNA-dependent	GO:0006351	Yes	875	-0.852765	0.00348109		hsa_circ_0032503	YAF2	0.852243	0.00352255
															hsa-miR-6847-3p	MRPL42	1.1976	6.78213e-14	translation	GO:0006412		601	-0.800476	0.0095527		hsa_circ_0032503	MAN1A1	0.850435	0.00366898
															hsa-miR-6847-3p	CDH4	2.05966	3.08462e-07	cell adhesion	GO:0007155		587	-0.718191	0.0293086		hsa_circ_0032503	CCNT2	0.849719	0.00372806
															hsa-miR-2277-5p	SLC25A45	3.53082	1.48157e-13	transport	GO:0006810	Yes	588	-0.804308	0.00896162		hsa_circ_0032503	NFAT5	0.849649	0.00373389
															hsa-miR-2277-5p	ZFP41	1.36587	1.90855e-20	transcription, DNA-dependent	GO:0006351	Yes	592	-0.857481	0.00312127		hsa_circ_0032503	ZNF778	0.848612	0.00382072
															hsa-miR-2277-5p	RUNX1	2.52861	1.40404e-278	transcription, DNA-dependent	GO:0006351	Yes	774	-0.880091	0.0017449		hsa_circ_0032503	ZBTB21	0.848529	0.00382774
															hsa-miR-2277-5p	MAP3K10	1.19275	1.04157e-22	signal transduction	GO:0007165	Yes	743	-0.709219	0.0323906		hsa_circ_0032503	FRS2	0.847308	0.00393188
															hsa-miR-6807-5p	TNRC6B	1.4167	1.78189e-46	gene expression	GO:0010467	Yes	717	-0.82629	0.00604232		hsa_circ_0032503	ZNF556	0.846924	0.00396497
															hsa-miR-16-1-3p	LRRK2	5.24495	0.00112564	small GTPase mediated signal transduction	GO:0007264		709	-0.80475	0.00889514		hsa_circ_0032503	CEP85L	0.845732	0.00406918
															hsa-miR-500b-3p	FAM167A	1.99642	0.00137331				587	-0.77951	0.0132567		hsa_circ_0032503	NEDD9	0.843932	0.00422995
															hsa-miR-6807-5p	PRLR	5.21463	0.00875732	negative regulation of apoptotic process	GO:0043066		607	-0.809049	0.00826541		hsa_circ_0032503	ZNF597	0.843812	0.00424077
															hsa-miR-16-1-3p	INTU	1.87563	2.37834e-13	nervous system development	GO:0007399		594	-0.805709	0.00875188		hsa_circ_0032503	USP8	0.843342	0.00428352
															hsa-miR-6807-5p	INTU	1.87563	2.37834e-13	nervous system development	GO:0007399		585	-0.820445	0.00674332		hsa_circ_0032503	TET3	0.840784	0.00452141
															hsa-miR-6807-5p	ADAMTS4	5.19837	0.00902394	extracellular matrix organization	GO:0030198		728	-0.764366	0.0164607		hsa_circ_0032503	EXOC5	0.839213	0.00467196
															hsa-miR-6807-5p	GNAL	2.00259	1.7184e-05	signal transduction	GO:0007165	Yes	594	-0.769001	0.0154308		hsa_circ_0032503	PHC3	0.836895	0.00490021
															hsa-miR-16-1-3p	MBD5	1.38573	1.21509e-10	nervous system development	GO:0007399		577	-0.835327	0.00505887		hsa_circ_0032503	KIF1B	0.835165	0.00507553
															hsa-miR-6807-5p	FSD2	5.37024	0.000628296				577	-0.8461	0.0040368		hsa_circ_0032503	ZNF527	0.834047	0.00519101
															hsa-miR-26a-1-3p	ST8SIA3	2.25016	0.00556135	cellular protein metabolic process	GO:0044267		600	-0.80617	0.00868368		hsa_circ_0032503	SNX13	0.831574	0.00545291
															hsa-miR-6807-5p	WNT2B	1.05056	0.0175707	Wnt receptor signaling pathway	GO:0016055		727	-0.808827	0.0082971		hsa_circ_0032503	KIAA0586	0.830897	0.0055261
															hsa-miR-4521	WNT2B	1.05056	0.0175707	Wnt receptor signaling pathway	GO:0016055		742	-0.887354	0.00141251		hsa_circ_0032503	PSD3	0.830697	0.00554785
															hsa-miR-16-1-3p	RGS17	2.44637	1.86236e-13	positive regulation of GTPase activity	GO:0043547		575	-0.837062	0.00488352		hsa_circ_0032503	GGA3	0.829442	0.00568582
															hsa-miR-26a-1-3p	REL	2.70707	4.0377e-71	transcription, DNA-dependent	GO:0006351	Yes	590	-0.848557	0.00382531		hsa_circ_0032503	FYTTD1	0.82781	0.00586855
															hsa-miR-16-1-3p	PRKAA2	1.10847	2.67501e-05	transcription, DNA-dependent	GO:0006351	Yes	714	-0.740295	0.0225505		hsa_circ_0032503	IKZF2	0.827208	0.00593693
															hsa-miR-16-1-3p	MON2	2.25805	5.61967e-99	protein transport	GO:0015031		584	-0.770981	0.0150043		hsa_circ_0032503	ZNF431	0.825466	0.00613797
															hsa-miR-16-1-3p	KCNQ5	4.55266	0.0014438	synaptic transmission	GO:0007268		593	-0.761263	0.0171755		hsa_circ_0032503	SPOCK1	0.82378	0.00633699
															hsa-miR-425-5p	LRRC27	1.09849	0.00152217				745	-0.962502	3.24064e-05		hsa_circ_0032503	CLK3	0.82272	0.00646434
															hsa-miR-6807-5p	ZNF383	1.31268	4.73889e-05	transcription, DNA-dependent	GO:0006351	Yes	729	-0.909135	0.000680655		hsa_circ_0032503	CDKL5	0.819481	0.00686406
															hsa-miR-6807-5p	C16orf72	2.99294	4.46001e-226				570	-0.813347	0.00766654		hsa_circ_0032503	CREB1	0.81872	0.0069604
															hsa-miR-6807-5p	MAP3K9	2.31254	5.4455e-234	transcription, DNA-dependent	GO:0006351	Yes	584	-0.846725	0.00398224		hsa_circ_0032503	RAB23	0.818291	0.00701504
															hsa-miR-26a-1-3p	ZMYM2	2.22408	2.63032e-136	transcription, DNA-dependent	GO:0006351	Yes	607	-0.87613	0.00194726		hsa_circ_0032503	ATRX	0.818151	0.00703299
															hsa-miR-16-1-3p	RANBP17	1.65044	2.63168e-24	intracellular protein transport	GO:0006886		572	-0.728657	0.0259637		hsa_circ_0032503	PLEKHA1	0.81741	0.00712834
															hsa-miR-6807-5p	CLPX	1.44387	3.58221e-47	ATP catabolic process	GO:0006200		720	-0.863335	0.00271132		hsa_circ_0032503	ZNF264	0.816635	0.00722888
															hsa-miR-6807-5p	AMZ1	4.79578	2.87323e-22				574	-0.834935	0.00509911		hsa_circ_0032503	CBL	0.815664	0.00735632
															hsa-miR-6807-5p	LRIG2	2.27266	1.74319e-28				740	-0.797008	0.0101098		hsa_circ_0032503	DLG5	0.814015	0.00757622
															hsa-miR-6807-5p	ZNF426	3.35545	3.50461e-27	transcription, DNA-dependent	GO:0006351	Yes	592	-0.825797	0.00609951		hsa_circ_0032503	MYLK3	0.813458	0.00765149
															hsa-miR-4521	SERAC1	1.68976	8.05327e-11	extracellular matrix organization	GO:0030198		869	-0.909849	0.000662594		hsa_circ_0032503	MTDH	0.808649	0.00832263
															hsa-miR-6807-5p	TRPM7	2.11822	5.33296e-66	transmembrane transport	GO:0055085	Yes	589	-0.810833	0.0080131		hsa_circ_0032503	CFAP44	0.807886	0.00843264
															hsa-miR-16-1-3p	PTBP2	2.51384	2.81815e-44	mRNA processing	GO:0006397		580	-0.77341	0.0144917		hsa_circ_0032503	ARIH1	0.807838	0.00843954
															hsa-miR-16-1-3p	EEA1	1.68589	2.11191e-42	endocytosis	GO:0006897		599	-0.744857	0.0212981		hsa_circ_0032503	SSBP2	0.805412	0.00879608
															hsa-miR-6807-5p	MR1	1.60079	2.80405e-15	signal transduction	GO:0007165	Yes	753	-0.78973	0.0113493		hsa_circ_0032503	BTLA	0.805316	0.00881051
															hsa-miR-6807-5p	AGO3	1.31551	1.60215e-19	gene expression	GO:0010467	Yes	1182	-0.87005	0.00228862		hsa_circ_0032503	ZNF106	0.799461	0.00971354
															hsa-miR-26a-1-3p	AGO3	1.31551	1.60215e-19	gene expression	GO:0010467	Yes	590	-0.754972	0.0186869		hsa_circ_0032503	SETDB2	0.793152	0.0107545
															hsa-miR-1257	AGO3	1.31551	1.60215e-19	gene expression	GO:0010467	Yes	576	-0.988281	5.67128e-07		hsa_circ_0032503	ZNF557	0.790391	0.0112328
															hsa-miR-16-1-3p	TGFBR2	1.88734	0	protein phosphorylation	GO:0006468	Yes	572	-0.753195	0.0191294		hsa_circ_0032503	ZC3H12C	0.789701	0.0113546
															hsa-miR-16-1-3p	USP15	1.92886	4.33238e-85	transforming growth factor beta receptor signaling pathway	GO:0007179		743	-0.744475	0.0214012		hsa_circ_0032503	ZNF26	0.788119	0.011637
															hsa-miR-26a-1-3p	WWC2	1.39783	7.73567e-44				577	-0.796017	0.010273		hsa_circ_0032503	FKBP14	0.778575	0.0134414
															hsa-miR-6807-5p	KIN	1.53629	6.27215e-17	viral reproduction	GO:0016032	Yes	579	-0.794112	0.0105915		hsa_circ_0032503	IKZF3	0.778395	0.0134771
															hsa-miR-16-1-3p	INO80D	2.02313	1.57475e-39	transcription, DNA-dependent	GO:0006351	Yes	721	-0.767018	0.0158661		hsa_circ_0032503	RNF115	0.776589	0.013839
															hsa-miR-1257	INO80D	2.02313	1.57475e-39	transcription, DNA-dependent	GO:0006351	Yes	602	-0.967241	2.02909e-05		hsa_circ_0032503	WDR73	0.775341	0.0140929
															hsa-miR-6807-5p	DCAF10	2.28102	2.88709e-34	protein ubiquitination	GO:0016567		573	-0.832703	0.00533229		hsa_circ_0032503	MCPH1	0.774913	0.0141806
															hsa-miR-6807-5p	FGD6	2.05225	2.44534e-114	cytoskeleton organization	GO:0007010		598	-0.811128	0.00797196		hsa_circ_0032503	KIAA1614	0.772802	0.0146189
															hsa-miR-1257	ALPK3	1.82868	7.85368e-20	heart development	GO:0007507		579	-0.918968	0.000460379		hsa_circ_0032503	ZNF506	0.766688	0.0159394
															hsa-miR-4521	STXBP4	1.13744	0.000214484	insulin receptor signaling pathway	GO:0008286		1050	-0.845209	0.0041154		hsa_circ_0032503	CLOCK	0.765661	0.0161686
															hsa-miR-26a-1-3p	STXBP4	1.13744	0.000214484	insulin receptor signaling pathway	GO:0008286		575	-0.758436	0.0178442		hsa_circ_0032503	CD226	0.763272	0.0167104
															hsa-miR-6807-5p	FAM71F2	3.11713	3.46289e-15				1028	-0.820493	0.00673742		hsa_circ_0032503	CYB5R4	0.759282	0.0176424
															hsa-miR-6807-5p	KCNQ2	5.23831	2.79899e-06	axon guidance	GO:0007411		721	-0.812445	0.00778976		hsa_circ_0032503	KIDINS220	0.750263	0.0198743
															hsa-miR-6807-5p	SLC33A1	1.22212	1.23599e-62	transport	GO:0006810	Yes	591	-0.819148	0.00690605		hsa_circ_0032503	RGMA	0.741685	0.0221639
															hsa-miR-26a-1-3p	PLEKHA3	1.44381	1.04768e-25				723	-0.834882	0.00510462		hsa_circ_0032503	ZNF623	0.715799	0.0301107
															hsa-miR-26a-1-3p	CCDC50	1.71482	1.00354e-104				729	-0.811751	0.00788535		hsa_circ_0067985	DIRAS2	0.969263	1.62673e-05
															hsa-miR-16-1-3p	TP63	3.89375	0.0150032	transcription, DNA-dependent	GO:0006351	Yes	571	-0.771718	0.0148475		hsa_circ_0067985	MYO15B	0.955935	5.66379e-05
															hsa-miR-4521	RASAL2	2.99259	4.98288e-255	signal transduction	GO:0007165	Yes	596	-0.926113	0.000335666		hsa_circ_0067985	EGR3	0.951665	7.7959e-05
															hsa-miR-6807-5p	ZNF546	1.31859	0.000700314	transcription, DNA-dependent	GO:0006351	Yes	579	-0.75625	0.018373		hsa_circ_0067985	SNX29	0.948592	9.64383e-05
															hsa-miR-4521	IPMK	1.42214	1.46236e-25	small molecule metabolic process	GO:0044281	Yes	601	-0.908853	0.000687882		hsa_circ_0067985	FGFR1	0.942338	0.000143237
															hsa-miR-16-1-3p	RNF6	1.97599	1.13513e-56	regulation of transcription, DNA-dependent	GO:0006355	Yes	764	-0.717931	0.0293951		hsa_circ_0067985	STX1B	0.941463	0.000150859
															hsa-miR-16-1-3p	CSNK1A1	2.24285	2.95709e-193	signal transduction	GO:0007165	Yes	734	-0.760673	0.0173135		hsa_circ_0067985	WNK4	0.932138	0.000250741
															hsa-miR-16-1-3p	PCLO	1.5206	2.29649e-28	cytoskeleton organization	GO:0007010		583	-0.809857	0.00815047		hsa_circ_0067985	BCL9L	0.929628	0.000284011
															hsa-miR-6807-5p	RBM33	1.28036	8.82807e-82				588	-0.850352	0.00367574		hsa_circ_0067985	CNTNAP1	0.927135	0.000320017
															hsa-miR-6807-5p	ZNF562	1.59172	3.21652e-30	transcription, DNA-dependent	GO:0006351	Yes	1641	-0.82367	0.00635008		hsa_circ_0067985	CCDC113	0.923635	0.000375818
															hsa-miR-6807-5p	ZNF268	1.40313	1.40937e-16	transcription, DNA-dependent	GO:0006351	Yes	1159	-0.83603	0.00498735		hsa_circ_0067985	KCNQ2	0.922775	0.000390507
															hsa-miR-26a-1-3p	ENAH	1.82772	5.88421e-125	axon guidance	GO:0007411		581	-0.825926	0.00608449		hsa_circ_0067985	NTNG2	0.915288	0.000535831
															hsa-miR-16-1-3p	ATG12	2.05855	7.67538e-54	innate immune response	GO:0045087	Yes	569	-0.798918	0.00980038		hsa_circ_0067985	BRD4	0.915228	0.000537115
															hsa-miR-16-1-3p	BRAF	1.52472	4.8632e-30	nerve growth factor receptor signaling pathway	GO:0048011		875	-0.771359	0.0149236		hsa_circ_0067985	MAP3K9	0.912559	0.000597082
															hsa-miR-16-1-3p	SMAD2	1.03498	9.99407e-31	transcription, DNA-dependent	GO:0006351	Yes	1135	-0.710494	0.0319401		hsa_circ_0067985	AGO3	0.908947	0.000685455
															hsa-miR-6807-5p	SMAD2	1.03498	9.99407e-31	transcription, DNA-dependent	GO:0006351	Yes	739	-0.83478	0.00511505		hsa_circ_0067985	ATXN1L	0.904326	0.000811363
															hsa-miR-4521	SMAD2	1.03498	9.99407e-31	transcription, DNA-dependent	GO:0006351	Yes	1155	-0.90538	0.000781323		hsa_circ_0067985	PKD1L2	0.897191	0.00103615
															hsa-miR-26a-1-3p	SMAD2	1.03498	9.99407e-31	transcription, DNA-dependent	GO:0006351	Yes	1336	-0.804123	0.0089896		hsa_circ_0067985	CLK3	0.896717	0.00105246
															hsa-miR-1257	SMAD2	1.03498	9.99407e-31	transcription, DNA-dependent	GO:0006351	Yes	584	-0.974351	8.67714e-06		hsa_circ_0067985	SPOCK1	0.896074	0.00107486
															hsa-miR-16-1-3p	INTS6	2.08623	8.36937e-57	signal transduction	GO:0007165	Yes	877	-0.741702	0.0221593		hsa_circ_0067985	ABLIM3	0.894139	0.00114432
															hsa-miR-6807-5p	INTS6	2.08623	8.36937e-57	signal transduction	GO:0007165	Yes	591	-0.820557	0.00672948		hsa_circ_0067985	RAB6B	0.889609	0.00131902
															hsa-miR-6807-5p	OTUD7B	1.44781	2.61079e-40	protein K48-linked deubiquitination	GO:0071108		587	-0.871908	0.00218025		hsa_circ_0067985	ZSWIM4	0.884679	0.00152928
															hsa-miR-16-1-3p	ABCA1	4.25376	6.74577e-40	small molecule metabolic process	GO:0044281	Yes	1043	-0.79108	0.0111121		hsa_circ_0067985	MED1	0.882968	0.0016074
															hsa-miR-6807-5p	ZKSCAN1	1.31867	1.28429e-41	transcription, DNA-dependent	GO:0006351	Yes	585	-0.828642	0.00577483		hsa_circ_0067985	ZBED3	0.882423	0.00163284
															hsa-miR-4448	MYCL	0.139889	0.831628				572	-0.824843	0.00621107		hsa_circ_0067985	ARIH1	0.876184	0.00194438
															hsa-miR-26a-1-3p	YAF2	1.07415	1.25556e-06	transcription, DNA-dependent	GO:0006351	Yes	571	-0.845608	0.00408009		hsa_circ_0067985	PLEKHA3	0.873812	0.00207289
															hsa-miR-26a-1-3p	MAN1A1	3.67657	1.61372e-07	cellular protein metabolic process	GO:0044267		579	-0.86609	0.00253189		hsa_circ_0067985	SMAD2	0.869903	0.00229735
															hsa-miR-16-1-3p	CCNT2	2.19997	1.3726e-49	transcription, DNA-dependent	GO:0006351	Yes	576	-0.726851	0.0265219		hsa_circ_0067985	SAMD14	0.866955	0.00247728
															hsa-miR-26a-1-3p	NFAT5	1.34807	2.97342e-39	signal transduction	GO:0007165	Yes	728	-0.841846	0.00442165		hsa_circ_0067985	RGMA	0.863569	0.00269572
															hsa-miR-6807-5p	ZNF778	2.77574	3.10498e-65	transcription, DNA-dependent	GO:0006351	Yes	711	-0.820539	0.00673167		hsa_circ_0067985	ITGA11	0.861167	0.0028585
															hsa-miR-16-1-3p	ZBTB21	1.38444	4.25883e-19	transcription, DNA-dependent	GO:0006351	Yes	573	-0.784288	0.0123403		hsa_circ_0067985	KMT2C	0.859761	0.00295683
															hsa-miR-16-1-3p	FRS2	2.3743	3.97576e-61	innate immune response	GO:0045087	Yes	715	-0.721163	0.0283316		hsa_circ_0067985	NMNAT2	0.836301	0.00495994
															hsa-miR-6807-5p	ZNF556	7.1385	6.40983e-07	transcription, DNA-dependent	GO:0006351	Yes	892	-0.704998	0.0339106		hsa_circ_0067985	GPR37L1	0.832616	0.00534153
															hsa-miR-16-1-3p	NEDD9	0.750043	6.23919e-18	signal transduction	GO:0007165	Yes	582	-0.758969	0.0177167		hsa_circ_0067985	ZC3H6	0.823226	0.00640325
															hsa-miR-16-1-3p	ZNF597	2.04297	5.57846e-14	transcription, DNA-dependent	GO:0006351	Yes	604	-0.731817	0.0250055		hsa_circ_0067985	IYD	0.78816	0.0116295
															hsa-miR-6807-5p	USP8	1.61473	2.0999e-44	cell proliferation	GO:0008283		2192	-0.810638	0.00804036		hsa_circ_0067985	STXBP4	0.770612	0.0150831
															hsa-miR-26a-1-3p	USP8	1.61473	2.0999e-44	cell proliferation	GO:0008283		741	-0.8121	0.00783717		hsa_circ_0067985	PHF24	0.766715	0.0159332
															hsa-miR-16-1-3p	EXOC5	1.44116	5.74671e-36	protein transport	GO:0015031		758	-0.744613	0.0213638		hsa_circ_0067985	SPRED3	0.728457	0.0260253
															hsa-miR-6807-5p	PHC3	1.64315	6.89511e-88	multicellular organismal development	GO:0007275		571	-0.852153	0.00352975
															hsa-miR-6807-5p	KIF1B	1.07882	1.93249e-29	apoptotic process	GO:0006915		572	-0.857082	0.00315067
															hsa-miR-6807-5p	ZNF527	1.64884	1.55205e-06	transcription, DNA-dependent	GO:0006351	Yes	882	-0.913023	0.000586327
															hsa-miR-26a-1-3p	SNX13	1.19187	3.8475e-25	intracellular protein transport	GO:0006886		575	-0.808999	0.00827244
															hsa-miR-6807-5p	KIAA0586	1.00751	3.06918e-09	smoothened signaling pathway	GO:0007224		579	-0.801703	0.00936073
															hsa-miR-26a-1-3p	PSD3	1.63492	3.0525e-49	vesicle-mediated transport	GO:0016192		568	-0.804511	0.00893112
															hsa-miR-16-1-3p	FYTTD1	1.01303	5.10105e-24	mRNA export from nucleus	GO:0006406		704	-0.733128	0.024615
															hsa-miR-16-1-3p	IKZF2	2.15701	5.70138e-35	transcription, DNA-dependent	GO:0006351	Yes	580	-0.734138	0.0243167
															hsa-miR-6807-5p	ZNF431	1.0646	0.000346414	transcription, DNA-dependent	GO:0006351	Yes	1425	-0.822238	0.00652279
															hsa-miR-4521	SPOCK1	3.19919	1.45051e-30	signal transduction	GO:0007165	Yes	710	-0.901297	0.000902126
															hsa-miR-6807-5p	CLK3	0.633687	3.74944e-14	protein phosphorylation	GO:0006468	Yes	751	-0.774464	0.0142731
															hsa-miR-1257	CLK3	0.633687	3.74944e-14	protein phosphorylation	GO:0006468	Yes	590	-0.931772	0.000255416
															hsa-miR-26a-1-3p	CDKL5	1.2541	7.81827e-20	protein phosphorylation	GO:0006468	Yes	598	-0.832918	0.00530946
															hsa-miR-26a-1-3p	CREB1	1.28357	6.58923e-35	signal transduction	GO:0007165	Yes	585	-0.753046	0.0191669
															hsa-miR-16-1-3p	RAB23	1.76988	1.22509e-22	protein transport	GO:0015031		594	-0.770072	0.015199
															hsa-miR-26a-1-3p	ATRX	1.34084	7.76724e-35	regulation of transcription, DNA-dependent	GO:0006355	Yes	597	-0.720892	0.0284199
															hsa-miR-6807-5p	PLEKHA1	1.51198	2.97481e-38	palate development	GO:0060021		574	-0.826326	0.00603822
															hsa-miR-26a-1-3p	PLEKHA1	1.51198	2.97481e-38	palate development	GO:0060021		1026	-0.757537	0.0180605
															hsa-miR-6807-5p	ZNF264	2.04237	2.06489e-27	transcription, DNA-dependent	GO:0006351	Yes	589	-0.78945	0.011399
															hsa-miR-4521	CBL	1.13574	1.19641e-25	regulation of transcription, DNA-dependent	GO:0006355	Yes	577	-0.874673	0.00202563
															hsa-miR-6807-5p	MYLK3	3.64373	9.25467e-05	protein phosphorylation	GO:0006468	Yes	569	-0.746075	0.0209715
															hsa-miR-6807-5p	MTDH	1.03073	5.36731e-37	negative regulation of transcription from RNA polymerase II promoter	GO:0000122		597	-0.871732	0.00219035
															hsa-miR-4521	CFAP44	2.10513	3.45766e-11				563	-0.891144	0.00125789
															hsa-miR-6807-5p	ARIH1	1.12377	5.72678e-38	protein ubiquitination	GO:0016567		896	-0.855267	0.00328681
															hsa-miR-26a-1-3p	ARIH1	1.12377	5.72678e-38	protein ubiquitination	GO:0016567		888	-0.704999	0.0339104
															hsa-miR-26a-1-3p	SSBP2	1.8332	6.02213e-23	regulation of transcription, DNA-dependent	GO:0006355	Yes	586	-0.889884	0.00130791
															hsa-miR-26a-1-3p	BTLA	5.23007	0.00851231	negative regulation of alpha-beta T cell proliferation	GO:0046642		750	-0.709267	0.0323733
															hsa-miR-6807-5p	ZNF106	1.08394	1.66797e-21	insulin receptor signaling pathway	GO:0008286		577	-0.816777	0.00721039
															hsa-miR-6807-5p	SETDB2	1.80182	1.15233e-16	negative regulation of transcription, DNA-dependent	GO:0045892		586	-0.800332	0.00957547
															hsa-miR-6807-5p	ZNF557	1.6512	1.04294e-07	transcription, DNA-dependent	GO:0006351	Yes	716	-0.86904	0.00234902
															hsa-miR-16-1-3p	ZC3H12C	2.21332	1.55096e-25				727	-0.703503	0.0344599
															hsa-miR-6807-5p	ZNF26	1.40574	4.19493e-13	transcription, DNA-dependent	GO:0006351	Yes	1299	-0.82096	0.00667951
															hsa-miR-6807-5p	FKBP14	1.06369	4.9796e-10	cellular protein metabolic process	GO:0044267		566	-0.751327	0.0196018
															hsa-miR-6807-5p	IKZF3	0.871063	2.76044e-06	transcription, DNA-dependent	GO:0006351	Yes	585	-0.742496	0.0219403
															hsa-miR-6807-5p	RNF115	1.30197	1.67252e-21	protein autoubiquitination	GO:0051865		730	-0.872147	0.00216656
															hsa-miR-6807-5p	WDR73	1.71886	6.37418e-11				717	-0.820492	0.00673747
															hsa-miR-26a-1-3p	MCPH1	1.81763	6.42981e-31	mitotic cell cycle	GO:0000278		580	-0.79828	0.009903
															hsa-miR-6807-5p	ZNF506	1.20571	0.000104757	transcription, DNA-dependent	GO:0006351	Yes	584	-0.742394	0.0219683
															hsa-miR-26a-1-3p	CLOCK	1.21204	2.25573e-13	regulation of transcription, DNA-dependent	GO:0006355	Yes	601	-0.783822	0.0124277
															hsa-miR-1257	CD226	3.94869	1.62974e-08	signal transduction	GO:0007165	Yes	566	-0.845587	0.00408192
															hsa-miR-6807-5p	CYB5R4	1.13949	9.53102e-12	glucose homeostasis	GO:0042593		723	-0.794837	0.0104695
															hsa-miR-6807-5p	KIDINS220	1.14738	3.97619e-22	nerve growth factor receptor signaling pathway	GO:0048011		596	-0.792531	0.0108609
															hsa-miR-6807-5p	RGMA	3.3953	2.07994e-12	axon guidance	GO:0007411		580	-0.730773	0.0253196
															hsa-miR-6807-5p	ZNF623	1.20907	1.73388e-26	transcription, DNA-dependent	GO:0006351	Yes	782	-0.865096	0.00259565
															hsa-miR-1275	DIRAS2	2.34013	0.00152279	small GTPase mediated signal transduction	GO:0007264		617	-0.855151	0.00329565
															hsa-miR-1275	MYO15B	2.03321	6.3236e-25				595	-0.899111	0.000971867
															hsa-miR-1275	EGR3	3.1003	4.87533e-17	transcription, DNA-dependent	GO:0006351	Yes	578	-0.901203	0.000905042
															hsa-miR-1275	SNX29	1.06947	2.39631e-16	microtubule-based movement	GO:0007018		884	-0.858412	0.00305338
															hsa-miR-1275	FGFR1	1.19614	3.79283e-37	transcription, DNA-dependent	GO:0006351	Yes	579	-0.902511	0.000864951
															hsa-miR-1275	STX1B	2.90654	7.49791e-07	transport	GO:0006810	Yes	581	-0.898626	0.000987837
															hsa-miR-1275	WNK4	5.3079	1.14995e-19	protein phosphorylation	GO:0006468	Yes	611	-0.908277	0.000702812
															hsa-miR-1275	BCL9L	1.01577	2.36184e-34	transcription, DNA-dependent	GO:0006351	Yes	607	-0.912585	0.000596461
															hsa-miR-1275	CNTNAP1	1.18591	0.00325763	signal transduction	GO:0007165	Yes	610	-0.900687	0.000921225
															hsa-miR-1275	CCDC113	3.13909	7.85469e-14				574	-0.924393	0.000363187
															hsa-miR-1275	KCNQ2	5.23831	2.79899e-06	axon guidance	GO:0007411		585	-0.871222	0.0022198
															hsa-miR-4455	NTNG2	10.9356	1.81801e-19	axonogenesis	GO:0007409		580	-0.978715	4.53692e-06
															hsa-miR-1275	BRD4	1.38424	2.0058e-91	transcription, DNA-dependent	GO:0006351	Yes	582	-0.91517	0.000538386
															hsa-miR-1275	MAP3K9	2.31254	5.4455e-234	transcription, DNA-dependent	GO:0006351	Yes	720	-0.914155	0.000560688
															hsa-miR-4455	AGO3	1.31551	1.60215e-19	gene expression	GO:0010467	Yes	1017	-0.93746	0.000189401
															hsa-miR-1275	ATXN1L	1.23017	7.17118e-72	transcription, DNA-dependent	GO:0006351	Yes	718	-0.824525	0.00624851
															hsa-miR-4455	PKD1L2	1.3986	0.000342355	neuropeptide signaling pathway	GO:0007218		1066	-0.962385	3.27585e-05
															hsa-miR-4455	CLK3	0.633687	3.74944e-14	protein phosphorylation	GO:0006468	Yes	583	-0.978349	4.81451e-06
															hsa-miR-1275	SPOCK1	3.19919	1.45051e-30	signal transduction	GO:0007165	Yes	584	-0.924721	0.000357824
															hsa-miR-1275	ABLIM3	1.90185	6.52421e-234	positive regulation of transcription from RNA polymerase II promoter	GO:0045944		575	-0.912778	0.000591978
															hsa-miR-4455	RAB6B	1.8794	4.0697e-07	protein transport	GO:0015031		583	-0.976539	6.36549e-06
															hsa-miR-1275	ZSWIM4	1.51209	1.31109e-46				597	-0.904633	0.000802541
															hsa-miR-1275	MED1	2.0059	3.71663e-214	small molecule metabolic process	GO:0044281	Yes	723	-0.887089	0.00142382
															hsa-miR-1275	ZBED3	1.25023	1.20853e-11	positive regulation of transcription from RNA polymerase II promoter	GO:0045944		749	-0.785975	0.0120271
															hsa-miR-4455	ARIH1	1.12377	5.72678e-38	protein ubiquitination	GO:0016567		582	-0.873232	0.00210522
															hsa-miR-1275	ARIH1	1.12377	5.72678e-38	protein ubiquitination	GO:0016567		1042	-0.859489	0.00297617
															hsa-miR-1275	PLEKHA3	1.44381	1.04768e-25				583	-0.872493	0.00214685
															hsa-miR-4455	SMAD2	1.03498	9.99407e-31	transcription, DNA-dependent	GO:0006351	Yes	866	-0.9308	0.000268117
															hsa-miR-1275	SAMD14	3.21617	2.78085e-05				765	-0.817705	0.00709019
															hsa-miR-4455	RGMA	3.3953	2.07994e-12	axon guidance	GO:0007411		892	-0.950954	8.19877e-05
															hsa-miR-4455	ITGA11	4.6361	0.0422841	cell adhesion	GO:0007155		722	-0.903863	0.000824794
															hsa-miR-1275	KMT2C	2.24376	1.74793e-126	transcription, DNA-dependent	GO:0006351	Yes	737	-0.891372	0.00124899
															hsa-miR-4455	NMNAT2	1.30673	0.000384346	small molecule metabolic process	GO:0044281	Yes	886	-0.915573	0.000529699
															hsa-miR-4455	GPR37L1	2.96756	7.78612e-06				599	-0.954602	6.27825e-05
															hsa-miR-4455	ZC3H6	1.76975	6.67874e-21				589	-0.977477	5.52274e-06
															hsa-miR-1275	IYD	2.4909	0.0153754	small molecule metabolic process	GO:0044281	Yes	572	-0.807992	0.00841731
															hsa-miR-1275	STXBP4	1.13744	0.000214484	insulin receptor signaling pathway	GO:0008286		586	-0.867464	0.00244552
															hsa-miR-1275	PHF24	6.79284	6.43694e-06				592	-0.820877	0.00668973
															hsa-miR-1275	SPRED3	0.737553	0.119635	multicellular organismal development	GO:0007275		722	-0.823001	0.00643042
